# Supplementary material for: RNA-Seq Analysis of the Effect of Kanamycin and the ABC Transporter AtWBC19 on Arabidopsis thaliana Seedlings Reveals Changes in Metal Content
Source: PLoS One. 2014 Oct 13;9(10):e109310. doi: 10.1371/journal.pone.0109310 (PMC4195610; doi:10.1371/journal.pone.0109310)
Supplement: File S1 — Real-Time PCR validation of RNA-seq data on a random selection of eleven genes across the four treatment conditions. (XLSX) [file pone.0109310.s007.xlsx]

## Sheet: Sheet1
					RNA-seq data																								Real-Time PCR
																													fold change relative to control				SD				T-test value		T-test value		T-test value
Locus Identifier	Gene Symbol	Gene Model Description	Primary Gene Symbol	All Gene Symbols	status	control no kan (rpkm)	control + kan (rpkm)	control no kan vs. control + kan log2(fold_change)	test_stat	p_value	q_value	significant	status	control no kan (rpkm)	mutant no kan (rpkm)	control vs. mutant log2(fold_change)	test_stat	p_value	significant	q_value	status	control + kan (rpkm)	mutant + kan (rpkm)	control +kan vs. mutant +kan log2(fold_change)	test_stat	p_value	q_value	significant	control	mutant	control + kan	mutant + kan	control	mutant	control + kan	mutant + kan	control no kan vs. control + kan	significant	control vs. mutant	significant	control+kan vs. mutant +kan	significant
AT2G46820	PSI-P	Encodes the P subunit of Photosystem I. About 25% of the TMP14 pool appeared to be phosphorylated, and this ratio is not affected by light. Contains seven phosphorylation sites on threonine residue and chloroplast targeting signal. Located in the proximity of PSI-L, -H and -O subunits.	PHOTOSYSTEM I P SUBUNIT (PSI-P)	PLASTID TRANSCRIPTIONALLY ACTIVE 8 (PTAC8);PHOTOSYSTEM I P SUBUNIT (PSI-P); (PSAP);THYLAKOID MEMBRANE PHOSPHOPROTEIN OF 14 KDA (TMP14)	OK	339.201	732.377	1.11045	-3.32446	0.000885895	0.0680154	yes	OK	339.201	854.853	1.33354	-3.10757	0.00188631	no	0.0909312	OK	732.377	505.387	-0.535198	1.56206	0.118273	0.264474	no	1.00735	0.859306	1.34854	1.40134	0.146808	0.369031	0.119333	0.0421997	0.0112731	yes	0.48414	no	0.504637	no
AT1G29920	CAB2	Encodes lhcb1.1 a component of the LHCIIb light harvesting complex associated with photosystem II.	CHLOROPHYLL A/B-BINDING PROTEIN 2 (CAB2) (LHCB1.1); (AB165)	CHLOROPHYLL A/B-BINDING PROTEIN 2 (CAB2);LIGHT HARVESTING CHLOROPHYLL A/B-BINDING PROTEIN 1.1	OK	122.611	979.947	2.99861	-5.01083	5.41962e-07	0.00232258	yes	OK	122.611	156.639	0.353349	-0.432629	0.665284	no	0.806095	OK	979.947	0.01	-16.5804	-1.79769e+308	1.8727e-14	1.58861e-10	yes	1.03669	0.616203	2.04359	1.71665	0.313526	0.289222	0.408221	0.673726	0.00787099	yes	0.0961438	no	0.456466	no
AT2G40370	LAC5	putative laccase, a member of laccase family of genes (17 members in Arabidopsis).	LACCASE 5 (LAC5)	LACCASE 5 (LAC5)	OK	0.811896	28.4299	5.12997	-3.30618	0.000945779	0.0689552	yes	NOTEST	0.811896	0	-1.79769e+308	-1.79769e+308	0.158655	N/A	1	OK	28.4299	0	-1.79769e+308	-1.79769e+308	0.00474087	0.0927725	no	1.04844	0.409998	1.67483	0.675606	0.398035	0.335518	0.259639	0.299481	0.0387393	yes	0.0496007	yes	0.00517013	yes
AT3G19640	MGT4	Transmembrane magnesium transporter. One of nine family members.	MAGNESIUM TRANSPORTER 4 (MGT4)	(MRS2-3);MAGNESIUM TRANSPORTER 4 (MGT4)	OK	0.702375	28.0632	5.32029	-3.42506	0.000614655	0.0598252	yes	NOTEST	0.702375	7.45018	3.40696	-2.02509	0.0428577	N/A	1	OK	28.0632	0.719672	-5.28519	3.41386	0.000640491	0.0574855	yes	1.0081	0.931753	1.44009	1.04763	0.15295	0.191397	0.0760164	0.223219	0.00231421	yes	0.556072	no	0.0201227	yes
AT4G32360	AtMFDR	Pyridine nucleotide-disulphide oxidoreductase family protein; FUNCTIONS IN: electron carrier activity, binding, catalytic activity; INVOLVED IN: metabolic process; LOCATED IN: plasma membrane; EXPRESSED IN: 22 plant structures; EXPRESSED DURING: 13 growth stages; CONTAINS InterPro DOMAIN/s: FAD-dependent pyridine nucleotide-disulphide oxidoreductase (InterPro:IPR013027), Adrenodoxin reductase (In…			OK	0.631123	24.836	5.29837	-3.40687	0.000657134	0.0598252	yes	NOTEST	0.631123	0	-1.79769e+308	-1.79769e+308	0.158655	N/A	1	OK	24.836	0	-1.79769e+308	-1.79769e+308	0.00551384	0.0948761	no	1.00428	0.997162	1.25563	1.28743	0.109512	0.0569528	0.0781845	0.0807907	0.00966883	yes	0.911897	no	0.621785	no
AT2G27510	FD3	ferredoxin 3 (FD3); FUNCTIONS IN: electron carrier activity, iron-sulfur cluster binding, 2 iron, 2 sulfur cluster binding; INVOLVED IN: electron transport chain; LOCATED IN: chloroplast; EXPRESSED IN: 22 plant structures; EXPRESSED DURING: 13 growth stages; CONTAINS InterPro DOMAIN/s: 2Fe-2S ferredoxin, iron-sulphur binding site (InterPro:IPR006058), Ferredoxin (InterPro:IPR001041), Ferredoxin […	FERREDOXIN 3 (FD3)	FERREDOXIN 3 (FD3);FERREDOXIN 3 (ATFD3)	OK	75.0239	55.8335	-0.42622	0.458603	0.646519	0.797197	no	OK	75.0239	1.10788	-6.08147	3.76777	0.000164715	yes	0.0501188	OK	55.8335	18.2135	-1.61612	1.35333	0.175952	0.339824	no	1.00559	0.698063	1.12986	0.491307	0.123569	0.0907005	0.203436	0.133547	0.336652	no	0.00701818	yes	0.00545206	yes
AT2G18790	PHYB	Red/far-red photoreceptor involved in the regulation of de-etiolation. Exists in two inter-convertible forms: Pr and Pfr (active). Involved in the light-promotion of seed germination and in the shade avoidance response.	PHYTOCHROME B (PHYB)	PHYTOCHROME B (PHYB);OUT OF PHASE 1 (OOP1); (HY3)	OK	14.7046	9.10024	-0.692296	0.750031	0.453236	0.647624	no	OK	14.7046	0.190796	-6.2681	3.90233	9.5273e-05	yes	0.0501188	OK	9.10024	8.01537	-0.183135	0.172167	0.863307	0.927587	no	1.00233	0.757405	1.16946	1.02737	0.0782134	0.0729903	0.148805	0.141243	0.0939332	no	0.00840603	yes	0.258094	no
AT1G76450	PsbP	Photosystem II reaction center PsbP family protein; FUNCTIONS IN: calcium ion binding; INVOLVED IN: photosynthesis; LOCATED IN: thylakoid, thylakoid lumen, chloroplast thylakoid membrane, chloroplast thylakoid lumen, chloroplast; EXPRESSED IN: 23 plant structures; EXPRESSED DURING: 14 growth stages; CONTAINS InterPro DOMAIN/s: Photosystem II oxygen evolving complex protein PsbP (InterPro:IPR00268…			OK	50.4314	152.586	1.59723	-1.95318	0.0507988	0.193234	no	OK	50.4314	0.832476	-5.92077	3.65181	0.000260402	yes	0.0501188	OK	152.586	38.0495	-2.00367	2.21719	0.0266102	0.165252	no	1.00202	0.719974	0.859943	0.927477	0.0722457	0.215663	0.151606	0.20236	0.141593	no	0.0477946	yes	0.612423	no
AT5G49730	FRO6	Encodes a plasma membrane-located ferric chelate reductase. Its mRNA is expressed in green aerial tissues (shoot, flower and cotyledon) in a light- and cell differentiation-specific manner.	FERRIC REDUCTION OXIDASE 6 (FRO6)	FERRIC REDUCTION OXIDASE 6 (ATFRO6);FERRIC REDUCTION OXIDASE 6 (FRO6); (FRO6)	OK	9.90662	7.17751	-0.464909	0.40814	0.683171	0.821918	no	OK	9.90662	25.4754	1.36264	-1.28125	0.200106	no	0.379802	OK	7.17751	75.647	3.39773	-3.55213	0.000382126	0.0509849	yes	1.01254	1.56748	1.27308	5.07815	0.177004	0.323246	0.198097	1.57829	0.0974955	no	0.0236514	yes	0.00304957	yes
AT5G04950	NAS1	Encodes a nicotianamide synthase.	NICOTIANAMINE SYNTHASE 1 (NAS1)	ARABIDOPSIS THALIANA NICOTIANAMINE SYNTHASE 1 (ATNAS1);NICOTIANAMINE SYNTHASE 1 (NAS1)	OK	48.8577	46.0641	-0.084945	0.094208	0.924944	0.964088	no	OK	48.8577	0	-1.79769e+308	-1.79769e+308	0.024108	no	0.1848	OK	46.0641	1.23572	-5.22022	3.37844	0.00072897	0.0574855	yes	1.29011	0.786475	2.83607	1.36392	1.20609	0.690992	0.747034	0.570819	0.072122	no	0.495937	no	0.0368435	yes
AT1G65290	mtACP2	Encodes a member of the mitochondrial acyl carrier protein (ACP) family. As part of the mitochondrial matrix, it is likely to be involved in fatty acid or lipoic acid biogenesis.	MITOCHONDRIAL ACYL CARRIER PROTEIN 2 (mtACP2)	MITOCHONDRIAL ACYL CARRIER PROTEIN 2 (mtACP2)	OK	63.7643	2.01132	-4.98654	3.0727	0.00212135	0.0869955	no	OK	63.7643	31.9805	-0.995556	0.908255	0.363744	no	0.559059	OK	2.01132	90.6069	5.49341	-3.4163	0.000634794	0.0574855	yes	1.00864	1.14292	1.51508	1.67865	0.146787	0.223561	0.462366	0.426466	0.0818291	no	0.354047	no	0.653042	no
																																							red= significant in RNA-seq, significant in Real-Time PCR in
																																							blue = Significant in RNA-seq, non-significant in Real-Time (false positive)
																																							green=Non-significant in RNA-seq, significant in Real-Time PCR (false negative)
																																							white= not compared
