# Supplementary material for: RNA-Seq Analysis of the Effect of Kanamycin and the ABC Transporter AtWBC19 on Arabidopsis thaliana Seedlings Reveals Changes in Metal Content
Source: PLoS One. 2014 Oct 13;9(10):e109310. doi: 10.1371/journal.pone.0109310 (PMC4195610; doi:10.1371/journal.pone.0109310)
Supplement: File S2 — RNA-seq analysis and differentially expressed genes. The columns were color coded as follows: yellow: gene descriptions retrieved from TAIR, blue: CuffDiff output when comparing control no kan and mutant no kan samples, pink: CuffDiff output when comparing control + kan and mutant + kan samples, green: CuffDiff output when comparing control no kan and control + kan samples, orange: CuffDiff output when comparing mutant no kan and mutant + kan samples. (XLSX) [file pone.0109310.s008.xlsx]

## Sheet: CuffDiff output
Locus Identifier	Gene Model Name	Gene Model Description	Gene Model Type	Primary Gene Symbol	All Gene Symbols	gene_id	gene	locus	status	control no kan (rpkm)	mutant no kan (rpkm)	log2(fold_change)	test_stat	p_value	q_value	gene_id	gene	locus	status	control + kan (rpkm)	mutant + kan (rpkm)	log2(fold_change)	test_stat	p_value	q_value	gene_id	gene	locus	status	control no kan (rpkm)	control + kan (rpkm)	log2(fold_change)	test_stat	p_value	q_value	gene_id	gene	locus	status	mutant no kan (rpkm)	mutant + kan (rpkm)	log2(fold_change)	test_stat	p_value	q_value
AT1G01010	AT1G01010.1	NAC domain containing protein 1 (NAC001); FUNCTIONS IN: sequence-specific DNA binding transcription factor activity; INVOLVED IN: multicellular organismal development, regulation of transcription; LOCATED IN: cellular_component unknown; EXPRESSED IN: 7 plant structures; EXPRESSED DURING: 4 anthesis, C globular stage, petal differentiation and expansion stage; CONTAINS InterPro DOMAIN/s: No apical…	protein_coding	NAC DOMAIN CONTAINING PROTEIN 1 (NAC001)	NAC DOMAIN CONTAINING PROTEIN 1 (NAC001);NAC DOMAIN CONTAINING PROTEIN 1 (ANAC001)	AT1G01010	ANAC001	1:3630-5899	NOTEST	0	0	0	0	1	1	AT1G01010	ANAC001	1:3630-5899	OK	11.2322	2.31347	-2.27952	1.51495	0.129785	0.278726	AT1G01010	ANAC001	1:3630-5899	OK	0	11.2322	1.79769e+308	1.79769e+308	0.0268982	0.179124	AT1G01010	ANAC001	1:3630-5899	NOTEST	0	2.31347	1.79769e+308	1.79769e+308	0.144422	1
AT1G01020	AT1G01020.1	ARV1; CONTAINS InterPro DOMAIN/s: Arv1-like protein (InterPro:IPR007290); BEST Arabidopsis thaliana protein match is: Arv1-like protein (TAIR:AT4G01510.1); Has 311 Blast hits to 311 proteins in 154 species: Archae - 0; Bacteria - 0; Metazoa - 110; Fungi - 115; Plants - 42; Viruses - 0; Other Eukaryotes - 44 (source: NCBI BLink).	protein_coding	(ARV1)	(ARV1)	AT1G01020	ARV1	1:5927-8737	NOTEST	3.91495	0	-1.79769e+308	-1.79769e+308	0.158655	1	AT1G01020	ARV1	1:5927-8737	NOTEST	0	11.7428	1.79769e+308	1.79769e+308	0.0881482	1	AT1G01020	ARV1	1:5927-8737	NOTEST	3.91495	0	-1.79769e+308	-1.79769e+308	0.144422	1	AT1G01020	ARV1	1:5927-8737	NOTEST	0	11.7428	1.79769e+308	1.79769e+308	0.097183	1
AT1G01030	AT1G01030.1	NGATHA3 (NGA3); CONTAINS InterPro DOMAIN/s: Transcriptional factor B3 (InterPro:IPR003340); BEST Arabidopsis thaliana protein match is: AP2/B3-like transcriptional factor family protein (TAIR:AT4G01500.1); Has 1380 Blast hits to 1379 proteins in 72 species: Archae - 0; Bacteria - 0; Metazoa - 0; Fungi - 0; Plants - 1380; Viruses - 0; Other Eukaryotes - 0 (source: NCBI BLink).	protein_coding	NGATHA3 (NGA3)	NGATHA3 (NGA3)	AT1G01030	NGA3	1:11648-13714	NOTEST	0	0	0	0	1	1	AT1G01030	NGA3	1:11648-13714	NOTEST	0	3.0076	1.79769e+308	1.79769e+308	0.124107	1	AT1G01030	NGA3	1:11648-13714	NOTEST	0	0	0	0	1	1	AT1G01030	NGA3	1:11648-13714	NOTEST	0	3.0076	1.79769e+308	1.79769e+308	0.133629	1
AT1G01040	AT1G01040.2	Encodes a Dicer homolog. Dicer is a RNA helicase involved in microRNA processing. Mutations in this locus can result in embryo lethality. Embryo shape at seed maturity is globular-elongate. Other mutants convert the floral meristems to an indeterminate state, others yet show defects in ovule development. mRNA is expressed in all shoot tissues. DCL1 is able to produce miRNAs and siRNAs.	protein_coding	DICER-LIKE 1 (DCL1)	EMBRYO DEFECTIVE 60 (EMB60);DICER-LIKE 1 (ATDCL1);DICER-LIKE 1 (DCL1);EMBRYO DEFECTIVE 76 (EMB76);SUSPENSOR 1 (SUS1);SHORT INTEGUMENTS 1 (SIN1);ABNORMAL SUSPENSOR 1 (ASU1);CARPEL FACTORY (CAF)	AT1G01040	DCL1	1:23145-33153	NOTEST	1.31428	2.15986	0.716665	-0.506731	0.612344	1	AT1G01040	DCL1	1:23145-33153	NOTEST	0.947682	3.79868	2.00302	-1.43602	0.150996	1	AT1G01040	DCL1	1:23145-33153	NOTEST	1.31428	0.947682	-0.4718	0.328545	0.7425	1	AT1G01040	DCL1	1:23145-33153	NOTEST	2.15986	3.79868	0.814556	-0.630278	0.528513	1
AT1G01046	AT1G01046.1	Encodes a microRNA of unknown function. MicroRNAs are regulatory RNAs with a mature length of ~21-nucleotides that are processed from hairpin precursors by Dicer-like enzymes. MicroRNAs can negatively regulate gene expression by attenuating translation or by directing mRNA cleavage. Mature sequence: UUUUCUUCUACUUCUUGCACA	miRNA	MICRORNA838A (MIR838A)	MICRORNA838A (MIR838A)	AT1G01046	MIR838A	1:23145-33153	NOTEST	0	0	0	0	1	1	AT1G01046	MIR838A	1:23145-33153	NOTEST	0	0	0	0	1	1	AT1G01046	MIR838A	1:23145-33153	NOTEST	0	0	0	0	1	1	AT1G01046	MIR838A	1:23145-33153	NOTEST	0	0	0	0	1	1
AT1G01050	AT1G01050.1	Encodes a soluble protein with inorganic pyrophosphatase activity that is highly specific for Mg-inorganic pyrophosphate.	protein_coding	PYROPHOSPHORYLASE 1 (PPa1)	PYROPHOSPHORYLASE 1 (PPa1);PYROPHOSPHORYLASE 1 (AtPPa1)	AT1G01050	AtPPa1	1:23145-33153	OK	24.7974	6.79058	-1.86858	1.34861	0.177462	0.350829	AT1G01050	AtPPa1	1:23145-33153	OK	8.9728	30.1041	1.74633	-1.31015	0.190145	0.356385	AT1G01050	AtPPa1	1:23145-33153	OK	24.7974	8.9728	-1.46656	1.18447	0.236227	0.431155	AT1G01050	AtPPa1	1:23145-33153	OK	6.79058	30.1041	2.14835	-1.50906	0.131283	0.272669
AT1G01060	AT1G01060.1	LHY encodes a myb-related putative transcription factor involved in circadian rhythm along with another myb transcription factor CCA1	protein_coding	LATE ELONGATED HYPOCOTYL (LHY)	LATE ELONGATED HYPOCOTYL 1 (LHY1);LATE ELONGATED HYPOCOTYL (LHY)	AT1G01060,CUFF	LHY	1:33378-37871	OK	19.0814	24.9747	0.388298	-0.421608	0.673311	0.812436	AT1G01060,CUFF	LHY	1:33378-37871	OK	26.1386	20.5862	-0.344501	0.413547	0.679206	0.802092	AT1G01060,CUFF	LHY	1:33378-37871	OK	19.0814	26.1386	0.454011	-0.620634	0.534841	0.715263	AT1G01060,CUFF	LHY	1:33378-37871	OK	24.9747	20.5862	-0.278789	0.297788	0.765865	0.862633
AT1G01070	AT1G01070.1	nodulin MtN21-like transporter family protein	protein_coding			AT1G01070	AT1G01070	1:38751-40944	NOTEST	3.15657	0	-1.79769e+308	-1.79769e+308	0.158655	1	AT1G01070	AT1G01070	1:38751-40944	NOTEST	0	0	0	0	1	1	AT1G01070	AT1G01070	1:38751-40944	NOTEST	3.15657	0	-1.79769e+308	-1.79769e+308	0.144422	1	AT1G01070	AT1G01070	1:38751-40944	NOTEST	0	0	0	0	1	1
AT1G01073	AT1G01073.1	unknown protein; FUNCTIONS IN: molecular_function unknown; INVOLVED IN: biological_process unknown; LOCATED IN: endomembrane system; Has 0 Blast hits to 0 proteins in 0 species (source: NCBI BLink).	protein_coding			AT1G01073	AT1G01073	1:44676-44787	NOTEST	0	0	0	0	1	1	AT1G01073	AT1G01073	1:44676-44787	NOTEST	0	0	0	0	1	1	AT1G01073	AT1G01073	1:44676-44787	NOTEST	0	0	0	0	1	1	AT1G01073	AT1G01073	1:44676-44787	NOTEST	0	0	0	0	1	1
AT1G01080	AT1G01080.2	RNA-binding (RRM/RBD/RNP motifs) family protein; FUNCTIONS IN: RNA binding, nucleotide binding, nucleic acid binding; INVOLVED IN: biological_process unknown; LOCATED IN: chloroplast; EXPRESSED IN: 23 plant structures; EXPRESSED DURING: 13 growth stages; CONTAINS InterPro DOMAIN/s: RNA recognition motif, RNP-1 (InterPro:IPR000504), Nucleotide-binding, alpha-beta plait (InterPro:IPR012677); BEST A…	protein_coding			AT1G01080	AT1G01080	1:45295-47019	OK	40.6674	5.98377	-2.76475	2.16416	0.0304521	0.1848	AT1G01080	AT1G01080	1:45295-47019	OK	54.9312	22.5573	-1.28403	1.24643	0.212606	0.383486	AT1G01080	AT1G01080	1:45295-47019	OK	40.6674	54.9312	0.433753	-0.490376	0.623868	0.783698	AT1G01080	AT1G01080	1:45295-47019	OK	5.98377	22.5573	1.91447	-1.36988	0.170724	0.324737
AT1G01090	AT1G01090.1	pyruvate dehydrogenase E1 alpha subunit	protein_coding	PYRUVATE DEHYDROGENASE E1 ALPHA (PDH-E1 ALPHA)	PYRUVATE DEHYDROGENASE E1 ALPHA (PDH-E1 ALPHA)	AT1G01090	PDH-E1 ALPHA	1:47484-49286	OK	47.675	46.0474	-0.0501128	0.0554978	0.955742	0.978902	AT1G01090	PDH-E1 ALPHA	1:47484-49286	OK	44.1696	90.3481	1.03244	-1.5105	0.130917	0.280093	AT1G01090	PDH-E1 ALPHA	1:47484-49286	OK	47.675	44.1696	-0.110178	0.136518	0.891412	0.945815	AT1G01090	PDH-E1 ALPHA	1:47484-49286	OK	46.0474	90.3481	0.972374	-1.16755	0.242986	0.415794
AT1G01100	AT1G01100.1	60S acidic ribosomal protein family; FUNCTIONS IN: structural constituent of ribosome; INVOLVED IN: translational elongation; LOCATED IN: cytosol, cytosolic ribosome, ribosome, nucleus, plasma membrane; EXPRESSED IN: 25 plant structures; EXPRESSED DURING: 14 growth stages; CONTAINS InterPro DOMAIN/s: Ribosomal protein 60S (InterPro:IPR001813); BEST Arabidopsis thaliana protein match is: 60S acidi…	protein_coding			AT1G01100,CUFF	AT1G01100	1:50074-51199	OK	241.722	81.6375	-1.56605	1.72777	0.0840302	0.227473	AT1G01100,CUFF	AT1G01100	1:50074-51199	OK	187.443	298.998	0.673686	-1.18727	0.235121	0.410169	AT1G01100,CUFF	AT1G01100	1:50074-51199	OK	241.722	187.443	-0.3669	0.567843	0.570141	0.743787	AT1G01100,CUFF	AT1G01100	1:50074-51199	OK	81.6375	298.998	1.87283	-2.25503	0.0241314	0.190581
AT1G01110	AT1G01110.2	IQ-domain 18 (IQD18); FUNCTIONS IN: molecular_function unknown; EXPRESSED IN: 10 plant structures; EXPRESSED DURING: 6 growth stages; CONTAINS InterPro DOMAIN/s: IQ calmodulin-binding region (InterPro:IPR000048); BEST Arabidopsis thaliana protein match is: IQ-domain 17 (TAIR:AT4G00820.1); Has 30201 Blast hits to 17322 proteins in 780 species: Archae - 12; Bacteria - 1396; Metazoa - 17338; Fungi -…	protein_coding	IQ-DOMAIN 18 (IQD18)	IQ-DOMAIN 18 (IQD18)	AT1G01110	IQD18	1:52238-54692	NOTEST	0	0	0	0	1	1	AT1G01110	IQD18	1:52238-54692	NOTEST	0	3.22005	1.79769e+308	1.79769e+308	0.126792	1	AT1G01110	IQD18	1:52238-54692	NOTEST	0	0	0	0	1	1	AT1G01110	IQD18	1:52238-54692	NOTEST	0	3.22005	1.79769e+308	1.79769e+308	0.141275	1
AT1G01115	AT1G01115.1	unknown protein; FUNCTIONS IN: molecular_function unknown; INVOLVED IN: biological_process unknown; LOCATED IN: endomembrane system; Has 0 Blast hits to 0 proteins in 0 species (source: NCBI BLink).	protein_coding			AT1G01115	AT1G01115	1:56623-56740	NOTEST	0	0	0	0	1	1	AT1G01115	AT1G01115	1:56623-56740	NOTEST	0	0	0	0	1	1	AT1G01115	AT1G01115	1:56623-56740	NOTEST	0	0	0	0	1	1	AT1G01115	AT1G01115	1:56623-56740	NOTEST	0	0	0	0	1	1
AT1G01120	AT1G01120.1	Encodes a condensing enzyme KCS1 (3-ketoacyl-CoA synthase 1) which is involved in the critical fatty acid elongation process in wax biosynthesis.	protein_coding	3-KETOACYL-COA SYNTHASE 1 (KCS1)	3-KETOACYL-COA SYNTHASE 1 (KCS1)	AT1G01120	KCS1	1:57268-59167	OK	13.3953	31.0125	1.21112	-1.14438	0.252467	0.441607	AT1G01120	KCS1	1:57268-59167	OK	24.3888	27.8327	0.190561	-0.203005	0.839131	0.914367	AT1G01120	KCS1	1:57268-59167	OK	13.3953	24.3888	0.864492	-0.848399	0.396216	0.594844	AT1G01120	KCS1	1:57268-59167	OK	31.0125	27.8327	-0.156069	0.154664	0.877086	0.934996
AT1G01130	AT1G01130.1	CONTAINS InterPro DOMAIN/s: CBL-interacting protein kinase (InterPro:IPR020660), Calcium/calmodulin-dependent protein kinase-like (InterPro:IPR020636); BEST Arabidopsis thaliana protein match is: unknown protein (TAIR:AT5G47170.1); Has 176 Blast hits to 176 proteins in 20 species: Archae - 0; Bacteria - 0; Metazoa - 0; Fungi - 0; Plants - 176; Viruses - 0; Other Eukaryotes - 0 (source: NCBI BLink…	protein_coding			AT1G01130	AT1G01130	1:61904-63811	NOTEST	0	0	0	0	1	1	AT1G01130	AT1G01130	1:61904-63811	NOTEST	0	0	0	0	1	1	AT1G01130	AT1G01130	1:61904-63811	NOTEST	0	0	0	0	1	1	AT1G01130	AT1G01130	1:61904-63811	NOTEST	0	0	0	0	1	1
AT1G01140	AT1G01140.3	Encodes a CBL-interacting protein kinase with similarity to SOS2	protein_coding	CBL-INTERACTING PROTEIN KINASE 9 (CIPK9)	PROTEIN KINASE 6 (PKS6);CBL-INTERACTING PROTEIN KINASE 9 (CIPK9)	AT1G01140	CIPK9	1:64165-67625	OK	28.8	10.4785	-1.45863	1.3441	0.178917	0.35299	AT1G01140	CIPK9	1:64165-67625	OK	14.0403	5.2441	-1.4208	0.900232	0.367997	0.547399	AT1G01140	CIPK9	1:64165-67625	OK	28.8	14.0403	-1.0365	1.04789	0.294688	0.492353	AT1G01140	CIPK9	1:64165-67625	OK	10.4785	5.2441	-0.998671	0.553047	0.580231	0.731675
AT1G01150	AT1G01150.1	Homeodomain-like protein with RING/FYVE/PHD-type zinc finger domain; FUNCTIONS IN: DNA binding, zinc ion binding; INVOLVED IN: regulation of transcription; EXPRESSED IN: 8 plant structures; EXPRESSED DURING: 4 anthesis, petal differentiation and expansion stage, E expanded cotyledon stage, D bilateral stage; CONTAINS InterPro DOMAIN/s: Homeodomain-like (InterPro:IPR009057), Zinc finger, PHD-type,…	protein_coding			AT1G01150	AT1G01150	1:70114-72138	NOTEST	0	0	0	0	1	1	AT1G01150	AT1G01150	1:70114-72138	NOTEST	0	0	0	0	1	1	AT1G01150	AT1G01150	1:70114-72138	NOTEST	0	0	0	0	1	1	AT1G01150	AT1G01150	1:70114-72138	NOTEST	0	0	0	0	1	1
AT1G01160	AT1G01160.2	Arabidopsis thaliana GRF1-interacting factor 2 (GIF2) mRNA	protein_coding	GRF1-INTERACTING FACTOR 2 (GIF2)	GRF1-INTERACTING FACTOR 2 (GIF2)	AT1G01160	GIF2	1:72338-74737	NOTEST	8.50256	0	-1.79769e+308	-1.79769e+308	0.102163	1	AT1G01160	GIF2	1:72338-74737	NOTEST	0	2.42311	1.79769e+308	1.79769e+308	0.158655	1	AT1G01160	GIF2	1:72338-74737	NOTEST	8.50256	0	-1.79769e+308	-1.79769e+308	0.0840411	1	AT1G01160	GIF2	1:72338-74737	NOTEST	0	2.42311	1.79769e+308	1.79769e+308	0.158655	1
AT1G01170	AT1G01170.1	Protein of unknown function (DUF1138); FUNCTIONS IN: molecular_function unknown; INVOLVED IN: response to stress; LOCATED IN: mitochondrion, membrane; EXPRESSED IN: 23 plant structures; EXPRESSED DURING: 13 growth stages; CONTAINS InterPro DOMAIN/s: Protein of unknown function DUF1138 (InterPro:IPR009515); BEST Arabidopsis thaliana protein match is: Protein of unknown function (DUF1138) (TAIR:AT4…	protein_coding			AT1G01170	AT1G01170	1:72338-74737	OK	55.3806	158.835	1.52007	-1.48106	0.13859	0.303792	AT1G01170	AT1G01170	1:72338-74737	OK	290.273	140.031	-1.05167	1.35625	0.17502	0.338734	AT1G01170	AT1G01170	1:72338-74737	OK	55.3806	290.273	2.38996	-2.58599	0.00970986	0.139871	AT1G01170	AT1G01170	1:72338-74737	OK	158.835	140.031	-0.181784	0.191923	0.847803	0.917222
AT1G01180	AT1G01180.1	S-adenosyl-L-methionine-dependent methyltransferases superfamily protein; FUNCTIONS IN: methyltransferase activity; INVOLVED IN: lipid biosynthetic process; EXPRESSED IN: sperm cell, hypocotyl; CONTAINS InterPro DOMAIN/s: Rhamnosyl O-methyltransferase/Cephalosporin hydroxylase (InterPro:IPR007072); Has 274 Blast hits to 274 proteins in 51 species: Archae - 0; Bacteria - 75; Metazoa - 2; Fungi - 0…	protein_coding			AT1G01180	AT1G01180	1:75582-76758	NOTEST	0	6.98819	1.79769e+308	1.79769e+308	0.0786496	1	AT1G01180	AT1G01180	1:75582-76758	OK	6.6739	2.35319	-1.50391	0.854682	0.392727	0.573015	AT1G01180	AT1G01180	1:75582-76758	OK	0	6.6739	1.79769e+308	1.79769e+308	0.0617426	0.202223	AT1G01180	AT1G01180	1:75582-76758	NOTEST	6.98819	2.35319	-1.5703	0.877098	0.380434	1
AT1G01183	AT1G01183.1	Encodes a microRNA that targets several HD-ZIPIII family members including PHV, PHB, REV, ATHB-8, and ATHB-15. MicroRNAs are regulatory RNAs with a mature length of ~21-nucleotides that are processed from hairpin precursors by Dicer-like enzymes. MicroRNAs can negatively regulate gene expression by attenuating translation or by directing mRNA cleavage.Mature sequence: UCGGACCAGGCUUCAUCCCC	miRNA	MICRORNA165A (MIR165A)	MICRORNA 165 (MIR165);MICRORNA165A (MIR165A)	AT1G01183	MIR165A	1:78931-79032	NOTEST	0	0	0	0	1	1	AT1G01183	MIR165A	1:78931-79032	NOTEST	0	0	0	0	1	1	AT1G01183	MIR165A	1:78931-79032	NOTEST	0	0	0	0	1	1	AT1G01183	MIR165A	1:78931-79032	NOTEST	0	0	0	0	1	1
AT1G01190	AT1G01190.1	member of CYP78A	protein_coding	CYTOCHROME P450, FAMILY 78, SUBFAMILY A, POLYPEPTIDE 8 (CYP78A8)	CYTOCHROME P450, FAMILY 78, SUBFAMILY A, POLYPEPTIDE 8 (CYP78A8)	AT1G01190	CYP78A8	1:83044-84864	NOTEST	0	0	0	0	1	1	AT1G01190	CYP78A8	1:83044-84864	NOTEST	0	0	0	0	1	1	AT1G01190	CYP78A8	1:83044-84864	NOTEST	0	0	0	0	1	1	AT1G01190	CYP78A8	1:83044-84864	NOTEST	0	0	0	0	1	1
AT1G01200	AT1G01200.1	RAB GTPase homolog A3 (RABA3); FUNCTIONS IN: GTP binding; INVOLVED IN: protein transport, small GTPase mediated signal transduction; LOCATED IN: endosome, nucleus, cell plate; EXPRESSED IN: lateral root cap, hypocotyl, root, flower, epidermis; EXPRESSED DURING: petal differentiation and expansion stage; CONTAINS InterPro DOMAIN/s: Ras GTPase (InterPro:IPR001806), Small GTP-binding protein (InterP…	protein_coding	RAB GTPASE HOMOLOG A3 (RABA3)	RAB GTPASE HOMOLOG A3 (ATRABA3);RAB GTPASE HOMOLOG A3 (RABA3);ARABIDOPSIS RAB GTPASE HOMOLOG A3 (ATRAB-A3)	AT1G01200	ATRABA3	1:86514-88213	NOTEST	0	0	0	0	1	1	AT1G01200	ATRABA3	1:86514-88213	NOTEST	0	0	0	0	1	1	AT1G01200	ATRABA3	1:86514-88213	NOTEST	0	0	0	0	1	1	AT1G01200	ATRABA3	1:86514-88213	NOTEST	0	0	0	0	1	1
AT1G01210	AT1G01210.1	DNA-directed RNA polymerase, subunit M, archaeal; FUNCTIONS IN: in 6 functions; INVOLVED IN: RNA elongation, regulation of transcription, DNA-dependent, transcription, regulation of transcription; LOCATED IN: nucleus; CONTAINS InterPro DOMAIN/s: Zinc finger, TFIIS-type (InterPro:IPR001222), DNA-directed RNA polymerase, M/15kDa subunit (InterPro:IPR001529), DNA-directed RNA polymerase, subunit M, …	protein_coding			AT1G01210	AT1G01210	1:88897-89745	OK	18.7864	0	-1.79769e+308	-1.79769e+308	0.0849559	0.227473	AT1G01210	AT1G01210	1:88897-89745	NOTEST	4.12561	13.1581	1.67327	-0.994136	0.320156	1	AT1G01210	AT1G01210	1:88897-89745	OK	18.7864	4.12561	-2.18701	1.37994	0.167605	0.35244	AT1G01210	AT1G01210	1:88897-89745	NOTEST	0	13.1581	1.79769e+308	1.79769e+308	0.11507	1
AT1G01220	AT1G01220.1	Encodes a bifunctional enzyme that has both L-fucokinase and GDP-L-fucose pyrophosphorylase activities. It catalyzes the two steps of the L-fucose salvage pathway for the generation of activated GDP-L-fucose. This pathway seems to be of minor importance for cell wall polysaccharide biosynthesis compared to the de novo GDP-L-fucose biosynthesis pathway in Arabidopsis.	protein_coding	L-FUCOKINASE/GDP-L-FUCOSE PYROPHOSPHORYLASE (FKGP)	ARABIDOPSIS THALIANA L-FUCOKINASE/GDP-L-FUCOSE PYROPHOSPHORYLASE (AtFKGP);L-FUCOKINASE/GDP-L-FUCOSE PYROPHOSPHORYLASE (FKGP)	AT1G01220	FKGP	1:91375-95651	NOTEST	7.1064	0	-1.79769e+308	-1.79769e+308	0.0413385	1	AT1G01220	FKGP	1:91375-95651	NOTEST	0.906606	10.7789	3.57159	-2.53158	0.0113549	1	AT1G01220	FKGP	1:91375-95651	NOTEST	7.1064	0.906606	-2.97057	2.09923	0.0357963	1	AT1G01220	FKGP	1:91375-95651	NOTEST	0	10.7789	1.79769e+308	1.79769e+308	0.039616	1
AT1G01225	AT1G01225.1	NC domain-containing protein-related; CONTAINS InterPro DOMAIN/s: NC (InterPro:IPR007053); BEST Arabidopsis thaliana protein match is: NC domain-containing protein-related (TAIR:AT4G00905.1); Has 173 Blast hits to 172 proteins in 34 species: Archae - 0; Bacteria - 24; Metazoa - 5; Fungi - 0; Plants - 139; Viruses - 0; Other Eukaryotes - 5 (source: NCBI BLink).	protein_coding			AT1G01225,CUFF	AT1G01225,AT1G01230	1:95986-99240	LOWDATA	0	0	2.34306e-310	0	1	1	AT1G01225,CUFF	AT1G01225,AT1G01230	1:95986-99240	LOWDATA	9.02265	0	-1.79769e+308	0	1	1	AT1G01225,CUFF	AT1G01225,AT1G01230	1:95986-99240	LOWDATA	0	0	-1.79769e+308	0	1	1	AT1G01225,CUFF	AT1G01225,AT1G01230	1:95986-99240	LOWDATA	0	0	2.36734e-310	0	1	1
AT1G01230	AT1G01230.1	ORMDL family protein; FUNCTIONS IN: molecular_function unknown; INVOLVED IN: protein folding; LOCATED IN: integral to membrane, endoplasmic reticulum; EXPRESSED IN: 24 plant structures; EXPRESSED DURING: 15 growth stages; CONTAINS InterPro DOMAIN/s: ORMDL (InterPro:IPR007203); BEST Arabidopsis thaliana protein match is: ORMDL family protein (TAIR:AT5G42000.1); Has 538 Blast hits to 538 proteins i…	protein_coding			AT1G01230	AT1G01230	1:95986-99240	LOWDATA	8.51062	83.5914	3.29602	0	1	1	AT1G01230	AT1G01230	1:95986-99240	LOWDATA	11.0459	5.46621	-1.0149	0	1	1	AT1G01230	AT1G01230	1:95986-99240	LOWDATA	8.51062	11.0459	0.376173	0	1	1	AT1G01230	AT1G01230	1:95986-99240	LOWDATA	83.5914	5.46621	-3.93474	0	1	1
AT1G01240	AT1G01240.1	unknown protein; INVOLVED IN: N-terminal protein myristoylation; EXPRESSED IN: 17 plant structures; EXPRESSED DURING: 11 growth stages; BEST Arabidopsis thaliana protein match is: unknown protein (TAIR:AT2G46550.1); Has 95 Blast hits to 78 proteins in 16 species: Archae - 0; Bacteria - 2; Metazoa - 11; Fungi - 0; Plants - 80; Viruses - 0; Other Eukaryotes - 2 (source: NCBI BLink).	protein_coding			AT1G01240	AT1G01240	1:99893-101834	NOTEST	7.92433	0	-1.79769e+308	-1.79769e+308	0.0860535	1	AT1G01240	AT1G01240	1:99893-101834	NOTEST	4.69978	4.11641	-0.191207	0.11882	0.905418	1	AT1G01240	AT1G01240	1:99893-101834	NOTEST	7.92433	4.69978	-0.753697	0.549788	0.582465	1	AT1G01240	AT1G01240	1:99893-101834	NOTEST	0	4.11641	1.79769e+308	1.79769e+308	0.137094	1
AT1G01250	AT1G01250.1	encodes a member of the DREB subfamily A-4 of ERF/AP2 transcription factor family. The protein contains one AP2 domain. There are 17 members in this subfamily including TINY.	protein_coding			AT1G01250	AT1G01250	1:104490-105330	NOTEST	0	0	0	0	1	1	AT1G01250	AT1G01250	1:104490-105330	NOTEST	0	0	0	0	1	1	AT1G01250	AT1G01250	1:104490-105330	NOTEST	0	0	0	0	1	1	AT1G01250	AT1G01250	1:104490-105330	NOTEST	0	0	0	0	1	1
AT1G01260	AT1G01260.1	basic helix-loop-helix (bHLH) DNA-binding superfamily protein; FUNCTIONS IN: DNA binding, sequence-specific DNA binding transcription factor activity; INVOLVED IN: regulation of transcription; LOCATED IN: nucleus; EXPRESSED IN: 24 plant structures; EXPRESSED DURING: 15 growth stages; CONTAINS InterPro DOMAIN/s: Helix-loop-helix DNA-binding domain (InterPro:IPR001092), Helix-loop-helix DNA-binding…	protein_coding			AT1G01260	AT1G01260	1:108945-111609	NOTEST	0	0	0	0	1	1	AT1G01260	AT1G01260	1:108945-111609	OK	11.5272	2.16422	-2.41312	1.63778	0.101467	0.239895	AT1G01260	AT1G01260	1:108945-111609	OK	0	11.5272	1.79769e+308	1.79769e+308	0.0172361	0.160228	AT1G01260	AT1G01260	1:108945-111609	NOTEST	0	2.16422	1.79769e+308	1.79769e+308	0.141475	1
AT1G01270	AT1G01270.1	pre-tRNA; tRNA-Gln (anticodon: CTG)	pre_trna			AT1G01270	AT1G01270	1:111889-111961	NOTEST	0	0	0	0	1	1	AT1G01270	AT1G01270	1:111889-111961	NOTEST	0	0	0	0	1	1	AT1G01270	AT1G01270	1:111889-111961	NOTEST	0	0	0	0	1	1	AT1G01270	AT1G01270	1:111889-111961	NOTEST	0	0	0	0	1	1
AT1G01280	AT1G01280.1	member of CYP703A CYP703A2 is expressed specifically in anthers of land plants, catalyzing the in-chain hydroxylation at the C-7 position of medium-chain saturated fatty acids (lauric acid in-chain hydroxylase) which is involved in pollen development (sporopollenin synthesis).	protein_coding	CYTOCHROME P450, FAMILY 703, SUBFAMILY A, POLYPEPTIDE 2 (CYP703A2)	(CYP703);"CYTOCHROME P450, FAMILY 703, SUBFAMILY A, POLYPEPTIDE 2" (CYP703A2)	AT1G01280	CYP703A2	1:112262-113947	NOTEST	0	0	0	0	1	1	AT1G01280	CYP703A2	1:112262-113947	NOTEST	0	0	0	0	1	1	AT1G01280	CYP703A2	1:112262-113947	NOTEST	0	0	0	0	1	1	AT1G01280	CYP703A2	1:112262-113947	NOTEST	0	0	0	0	1	1
AT1G01290	AT1G01290.1	COFACTOR OF NITRATE REDUCTASE AND XANTHINE DEHYDROGENASE 3. Encodes a protein involved in molybdenum cofactor biosynthesis. Homologous to E.coli MoaC. Expression is low in all tissues examined, except in roots. Appears to have targeting signals for chloroplast or mitochondria	protein_coding	COFACTOR OF NITRATE REDUCTASE AND XANTHINE DEHYDROGENASE 3 (CNX3)	COFACTOR OF NITRATE REDUCTASE AND XANTHINE DEHYDROGENASE 3 (CNX3)	AT1G01290	CNX3	1:114285-116108	OK	27.2211	27.1466	-0.00395599	0.00357976	0.997144	0.999214	AT1G01290	CNX3	1:114285-116108	NOTEST	0	0	0	0	1	1	AT1G01290	CNX3	1:114285-116108	OK	27.2211	0	-1.79769e+308	-1.79769e+308	0.036224	0.189777	AT1G01290	CNX3	1:114285-116108	OK	27.1466	0	-1.79769e+308	-1.79769e+308	0.0336639	0.191049
AT1G01300	AT1G01300.1	Eukaryotic aspartyl protease family protein; FUNCTIONS IN: aspartic-type endopeptidase activity; INVOLVED IN: proteolysis, response to karrikin; LOCATED IN: membrane, plant-type cell wall; EXPRESSED IN: 22 plant structures; EXPRESSED DURING: 13 growth stages; CONTAINS InterPro DOMAIN/s: Peptidase aspartic (InterPro:IPR021109), Peptidase aspartic, catalytic (InterPro:IPR009007), Peptidase A1 (Inte…	protein_coding			AT1G01300	AT1G01300	1:116942-118764	OK	6.94414	33.1448	2.25491	-1.78286	0.0746094	0.216096	AT1G01300	AT1G01300	1:116942-118764	NOTEST	1.2283	13.5964	3.46848	-2.19145	0.0284193	1	AT1G01300	AT1G01300	1:116942-118764	NOTEST	6.94414	1.2283	-2.49913	1.47821	0.139351	1	AT1G01300	AT1G01300	1:116942-118764	OK	33.1448	13.5964	-1.28556	1.11641	0.264246	0.438801
AT1G01305	AT1G01305.1	unknown protein; FUNCTIONS IN: molecular_function unknown; INVOLVED IN: biological_process unknown; LOCATED IN: endomembrane system; Has 30201 Blast hits to 17322 proteins in 780 species: Archae - 12; Bacteria - 1396; Metazoa - 17338; Fungi - 3422; Plants - 5037; Viruses - 0; Other Eukaryotes - 2996 (source: NCBI BLink).	protein_coding			AT1G01305	AT1G01305	1:119396-119997	NOTEST	0	0	0	0	1	1	AT1G01305	AT1G01305	1:119396-119997	NOTEST	0	0	0	0	1	1	AT1G01305	AT1G01305	1:119396-119997	NOTEST	0	0	0	0	1	1	AT1G01305	AT1G01305	1:119396-119997	NOTEST	0	0	0	0	1	1
AT1G01310	AT1G01310.1	CAP (Cysteine-rich secretory proteins, Antigen 5, and Pathogenesis-related 1 protein) superfamily protein; FUNCTIONS IN: molecular_function unknown; INVOLVED IN: biological_process unknown; LOCATED IN: extracellular region; EXPRESSED IN: 6 plant structures; EXPRESSED DURING: L mature pollen stage, M germinated pollen stage, 4 anthesis, petal differentiation and expansion stage; CONTAINS InterPro …	protein_coding			AT1G01310	AT1G01310	1:120153-130577	NOTEST	0	0	0	0	1	1	AT1G01310	AT1G01310	1:120153-130577	NOTEST	0	0	0	0	1	1	AT1G01310	AT1G01310	1:120153-130577	NOTEST	0	0	0	0	1	1	AT1G01310	AT1G01310	1:120153-130577	NOTEST	0	0	0	0	1	1
AT1G01320	AT1G01320.1	Tetratricopeptide repeat (TPR)-like superfamily protein; FUNCTIONS IN: binding; LOCATED IN: cellular_component unknown; EXPRESSED IN: 24 plant structures; EXPRESSED DURING: 14 growth stages; CONTAINS InterPro DOMAIN/s: Tetratricopeptide-like helical (InterPro:IPR011990), Tetratricopeptide repeat-containing (InterPro:IPR013026), Tetratricopeptide repeat (InterPro:IPR019734); BEST Arabidopsis thali…	protein_coding			AT1G01320	AT1G01320	1:120153-130577	OK	54.8242	42.3632	-0.372003	0.615999	0.537895	0.709639	AT1G01320	AT1G01320	1:120153-130577	OK	19.0891	45.1237	1.24113	-2.30119	0.0213811	0.152871	AT1G01320	AT1G01320	1:120153-130577	OK	54.8242	19.0891	-1.52206	2.64939	0.00806362	0.131644	AT1G01320	AT1G01320	1:120153-130577	OK	42.3632	45.1237	0.0910753	-0.151515	0.879569	0.936917
AT1G01340	AT1G01340.2	member of Cyclic nucleotide gated channel family	protein_coding	CYCLIC NUCLEOTIDE GATED CHANNEL 10 (CNGC10)	CYCLIC NUCLEOTIDE GATED CHANNEL 10 (CNGC10)	AT1G01340	CNGC10	1:132327-135831	NOTEST	4.03853	0	-1.79769e+308	-1.79769e+308	0.101258	1	AT1G01340	CNGC10	1:132327-135831	NOTEST	0	0	0	0	1	1	AT1G01340	CNGC10	1:132327-135831	NOTEST	4.03853	0	-1.79769e+308	-1.79769e+308	0.0865137	1	AT1G01340	CNGC10	1:132327-135831	NOTEST	0	0	0	0	1	1
AT1G01350	AT1G01350.1	Zinc finger (CCCH-type/C3HC4-type RING finger) family protein; FUNCTIONS IN: zinc ion binding, nucleic acid binding; CONTAINS InterPro DOMAIN/s: Zinc finger, CCCH-type (InterPro:IPR000571), Zinc finger, RING-type, conserved site (InterPro:IPR017907), Zinc finger, RING-type (InterPro:IPR001841); BEST Arabidopsis thaliana protein match is: Zinc finger (CCCH-type/C3HC4-type RING finger) family prote…	protein_coding			AT1G01350	AT1G01350	1:136123-138162	OK	14.6247	0	-1.79769e+308	-1.79769e+308	0.0457794	0.186004	AT1G01350	AT1G01350	1:136123-138162	OK	14.5027	6.02267	-1.26784	0.956189	0.338977	0.519801	AT1G01350	AT1G01350	1:136123-138162	OK	14.6247	14.5027	-0.0120881	0.010941	0.991271	0.996725	AT1G01350	AT1G01350	1:136123-138162	NOTEST	0	6.02267	1.79769e+308	1.79769e+308	0.106602	1
AT1G01355	AT1G01355.1	Putative endonuclease or glycosyl hydrolase; FUNCTIONS IN: zinc ion binding; INVOLVED IN: biological_process unknown; LOCATED IN: intracellular; CONTAINS InterPro DOMAIN/s: Zinc finger, C2H2-type (InterPro:IPR007087); BEST Arabidopsis thaliana protein match is: Putative endonuclease or glycosyl hydrolase (TAIR:AT5G35640.1); Has 30201 Blast hits to 17322 proteins in 780 species: Archae - 12; Bacte…	protein_coding			AT1G01355	AT1G01355	1:138512-139568	NOTEST	0	0	0	0	1	1	AT1G01355	AT1G01355	1:138512-139568	NOTEST	0	0	0	0	1	1	AT1G01355	AT1G01355	1:138512-139568	NOTEST	0	0	0	0	1	1	AT1G01355	AT1G01355	1:138512-139568	NOTEST	0	0	0	0	1	1
AT1G01360	AT1G01360.1	Encodes RCAR1 (regulatory components of ABA receptor). Interacts with and regulates the type 2C protein phosphatases (PP2Cs) ABI1 and ABI2. Functions as abscisic acid sensor.	protein_coding	REGULATORY COMPONENT OF ABA RECEPTOR 1 (RCAR1)	PYRABACTIN RESISTANCE 1-LIKE 9 (PYL9);REGULATORY COMPONENT OF ABA RECEPTOR 1 (RCAR1)	AT1G01360	RCAR1	1:141970-143183	NOTEST	1.25897	0	-1.79769e+308	-1.79769e+308	0.158655	1	AT1G01360	RCAR1	1:141970-143183	OK	9.39987	0	-1.79769e+308	-1.79769e+308	0.0677965	0.201442	AT1G01360	RCAR1	1:141970-143183	OK	1.25897	9.39987	2.9004	-1.71289	0.0867328	0.237638	AT1G01360	RCAR1	1:141970-143183	NOTEST	0	0	0	0	1	1
AT1G01370	AT1G01370.1	Encodes a centromere-identifying protein histone H3 variant. Localized at centromeres in both mitotic and meiotic cells.	protein_coding	(HTR12)	CENTROMERIC HISTONE H3 (CENH3); (HTR12)	AT1G01370	HTR12	1:143563-145684	NOTEST	0	0	0	0	1	1	AT1G01370	HTR12	1:143563-145684	NOTEST	0	0	0	0	1	1	AT1G01370	HTR12	1:143563-145684	NOTEST	0	0	0	0	1	1	AT1G01370	HTR12	1:143563-145684	NOTEST	0	0	0	0	1	1
AT1G01380	AT1G01380.1	ETC1 is involved in trichome and root hair patterning in Arabidopsis.	protein_coding	ENHANCER OF TRY AND CPC 1 (ETC1)	ENHANCER OF TRY AND CPC 1 (ETC1)	AT1G01380	ETC1	1:147152-147942	NOTEST	0	0	0	0	1	1	AT1G01380	ETC1	1:147152-147942	NOTEST	4.61361	0	-1.79769e+308	-1.79769e+308	0.124107	1	AT1G01380	ETC1	1:147152-147942	NOTEST	0	4.61361	1.79769e+308	1.79769e+308	0.124107	1	AT1G01380	ETC1	1:147152-147942	NOTEST	0	0	0	0	1	1
AT1G01390	AT1G01390.1	UDP-Glycosyltransferase superfamily protein; FUNCTIONS IN: UDP-glycosyltransferase activity, transferase activity, transferring glycosyl groups; INVOLVED IN: metabolic process; EXPRESSED IN: 7 plant structures; EXPRESSED DURING: 9 growth stages; CONTAINS InterPro DOMAIN/s: UDP-glucuronosyl/UDP-glucosyltransferase (InterPro:IPR002213); BEST Arabidopsis thaliana protein match is: UDP-glucosyl trans…	protein_coding			AT1G01390	AT1G01390	1:148119-149806	NOTEST	0	0	0	0	1	1	AT1G01390	AT1G01390	1:148119-149806	NOTEST	0	2.3534	1.79769e+308	1.79769e+308	0.12842	1	AT1G01390	AT1G01390	1:148119-149806	NOTEST	0	0	0	0	1	1	AT1G01390	AT1G01390	1:148119-149806	NOTEST	0	2.3534	1.79769e+308	1.79769e+308	0.144422	1
AT1G01400	AT1G01400.1	unknown protein; Has 21 Blast hits to 21 proteins in 8 species: Archae - 0; Bacteria - 2; Metazoa - 2; Fungi - 1; Plants - 13; Viruses - 0; Other Eukaryotes - 3 (source: NCBI BLink).	protein_coding			AT1G01400	AT1G01400	1:150688-152210	NOTEST	0	0	0	0	1	1	AT1G01400	AT1G01400	1:150688-152210	NOTEST	0	0	0	0	1	1	AT1G01400	AT1G01400	1:150688-152210	NOTEST	0	0	0	0	1	1	AT1G01400	AT1G01400	1:150688-152210	NOTEST	0	0	0	0	1	1
AT1G01410	AT1G01410.1	Encodes a member of the Arabidopsis Pumilio (APUM) proteins containing PUF domain (eight repeats of approximately 36 amino acids each). PUF proteins regulate both mRNA stability and translation through sequence-specific binding to the 3' UTR of target mRNA transcripts.	protein_coding	PUMILIO 22 (PUM22)	PUMILIO 22 (PUM22);PUMILIO 22 (APUM22)	AT1G01410	APUM22	1:153112-154198	NOTEST	0	0	0	0	1	1	AT1G01410	APUM22	1:153112-154198	NOTEST	0	0	0	0	1	1	AT1G01410	APUM22	1:153112-154198	NOTEST	0	0	0	0	1	1	AT1G01410	APUM22	1:153112-154198	NOTEST	0	0	0	0	1	1
AT1G01420	AT1G01420.1	UDP-glucosyl transferase 72B3 (UGT72B3); FUNCTIONS IN: quercetin 3-O-glucosyltransferase activity, UDP-glycosyltransferase activity, transferase activity, transferring glycosyl groups; INVOLVED IN: metabolic process; LOCATED IN: cellular_component unknown; EXPRESSED IN: 11 plant structures; EXPRESSED DURING: LP.04 four leaves visible, petal differentiation and expansion stage; CONTAINS InterPro D…	protein_coding	UDP-GLUCOSYL TRANSFERASE 72B3 (UGT72B3)	UDP-GLUCOSYL TRANSFERASE 72B3 (UGT72B3)	AT1G01420	UGT72B3	1:154491-156011	NOTEST	6.02125	0	-1.79769e+308	-1.79769e+308	0.100621	1	AT1G01420	UGT72B3	1:154491-156011	NOTEST	0	0	0	0	1	1	AT1G01420	UGT72B3	1:154491-156011	NOTEST	6.02125	0	-1.79769e+308	-1.79769e+308	0.0849053	1	AT1G01420	UGT72B3	1:154491-156011	NOTEST	0	0	0	0	1	1
AT1G01430	AT1G01430.1	Encodes a member of the TBL (TRICHOME BIREFRINGENCE-LIKE) gene family containing a plant-specific DUF231 (domain of unknown function) domain. TBL gene family has 46 members, two of which (TBR/AT5G06700 and TBL3/AT5G01360) have been shown to be involved in the synthesis and deposition of secondary wall cellulose, presumably by influencing the esterification state of pectic polymers. A nomenclature…	protein_coding	TRICHOME BIREFRINGENCE-LIKE 25 (TBL25)	TRICHOME BIREFRINGENCE-LIKE 25 (TBL25)	AT1G01430	TBL25	1:156800-158655	OK	28.5996	0	-1.79769e+308	-1.79769e+308	0.0279613	0.1848	AT1G01430	TBL25	1:156800-158655	OK	6.05152	26.6859	2.14071	-1.71848	0.0857098	0.217871	AT1G01430	TBL25	1:156800-158655	OK	28.5996	6.05152	-2.24062	1.96848	0.0490123	0.192082	AT1G01430	TBL25	1:156800-158655	OK	0	26.6859	1.79769e+308	1.79769e+308	0.0385499	0.191049
AT1G01440	AT1G01440.1	Protein of unknown function (DUF3133); CONTAINS InterPro DOMAIN/s: Protein of unknown function DUF3133 (InterPro:IPR021480); BEST Arabidopsis thaliana protein match is: Protein of unknown function (DUF3133) (TAIR:AT4G01090.1); Has 702 Blast hits to 662 proteins in 107 species: Archae - 0; Bacteria - 15; Metazoa - 235; Fungi - 59; Plants - 328; Viruses - 0; Other Eukaryotes - 65 (source: NCBI BLin…	protein_coding			AT1G01440	AT1G01440	1:159855-162572	OK	3.97436	8.03324	1.01526	-0.732033	0.464149	0.648982	AT1G01440	AT1G01440	1:159855-162572	NOTEST	1.95792	0	-1.79769e+308	-1.79769e+308	0.0929384	1	AT1G01440	AT1G01440	1:159855-162572	NOTEST	3.97436	1.95792	-1.0214	0.687257	0.49192	1	AT1G01440	AT1G01440	1:159855-162572	OK	8.03324	0	-1.79769e+308	-1.79769e+308	0.0471633	0.191049
AT1G01448	AT1G01448.1	Potential natural antisense gene, locus overlaps with AT1G01450	other_rna			AT1G01448,CUFF	AT1G01448	1:163418-166239	NOTEST	0	0	0	0	1	1	AT1G01448,CUFF	AT1G01448	1:163418-166239	NOTEST	0	0	0	0	1	1	AT1G01448,CUFF	AT1G01448	1:163418-166239	NOTEST	0	0	0	0	1	1	AT1G01448,CUFF	AT1G01448	1:163418-166239	NOTEST	0	0	0	0	1	1
						AT1G01450	AT1G01450	1:163418-166239	OK	0	9.73017	1.79769e+308	1.79769e+308	0.0451994	0.185289	AT1G01450	AT1G01450	1:163418-166239	OK	8.96319	0.932407	-3.26498	1.92127	0.0546971	0.197934	AT1G01450	AT1G01450	1:163418-166239	OK	0	8.96319	1.79769e+308	1.79769e+308	0.0391275	0.190524	AT1G01450	AT1G01450	1:163418-166239	OK	9.73017	0.932407	-3.38343	1.9812	0.0475692	0.191049
AT1G01453	AT1G01453.2	unknown protein; FUNCTIONS IN: molecular_function unknown; INVOLVED IN: biological_process unknown; LOCATED IN: cellular_component unknown; BEST Arabidopsis thaliana protein match is: unknown protein (TAIR:AT4G01110.1); Has 30201 Blast hits to 17322 proteins in 780 species: Archae - 12; Bacteria - 1396; Metazoa - 17338; Fungi - 3422; Plants - 5037; Viruses - 0; Other Eukaryotes - 2996 (source: NC…	protein_coding			AT1G01453	AT1G01453	1:166588-167842	NOTEST	0	0	0	0	1	1	AT1G01453	AT1G01453	1:166588-167842	NOTEST	0	0	0	0	1	1	AT1G01453	AT1G01453	1:166588-167842	NOTEST	0	0	0	0	1	1	AT1G01453	AT1G01453	1:166588-167842	NOTEST	0	0	0	0	1	1
AT1G01460	AT1G01460.1	Type I phosphatidylinositol-4-phosphate 5-kinase, subfamily A.	protein_coding	(PIPK11)	(PIPK11); (ATPIPK11)	AT1G01460	PIPK11	1:168722-171165	NOTEST	0	0	0	0	1	1	AT1G01460	PIPK11	1:168722-171165	NOTEST	0	0	0	0	1	1	AT1G01460	PIPK11	1:168722-171165	NOTEST	0	0	0	0	1	1	AT1G01460	PIPK11	1:168722-171165	NOTEST	0	0	0	0	1	1
AT1G01470	AT1G01470.1	Encodes late-embryogenesis abundant protein whose mRNA levels are induced in response to wounding and light stress. Might be involved in protection against dessication.	protein_coding	LATE EMBRYOGENESIS ABUNDANT 14 (LEA14)	LIGHT STRESS-REGULATED 3 (LSR3);LATE EMBRYOGENESIS ABUNDANT 14 (LEA14)	AT1G01470	LEA14	1:172145-172948	NOTEST	11.5409	6.59345	-0.807653	0.484821	0.627804	1	AT1G01470	LEA14	1:172145-172948	OK	29.6723	0	-1.79769e+308	-1.79769e+308	0.0348283	0.180418	AT1G01470	LEA14	1:172145-172948	OK	11.5409	29.6723	1.36236	-1.02505	0.305341	0.504782	AT1G01470	LEA14	1:172145-172948	NOTEST	6.59345	0	-1.79769e+308	-1.79769e+308	0.11507	1
AT1G01471	AT1G01471.1	unknown protein; Has 30201 Blast hits to 17322 proteins in 780 species: Archae - 12; Bacteria - 1396; Metazoa - 17338; Fungi - 3422; Plants - 5037; Viruses - 0; Other Eukaryotes - 2996 (source: NCBI BLink).	protein_coding			AT1G01471	AT1G01471	1:173250-173466	NOTEST	0	0	0	0	1	1	AT1G01471	AT1G01471	1:173250-173466	NOTEST	0	0	0	0	1	1	AT1G01471	AT1G01471	1:173250-173466	NOTEST	0	0	0	0	1	1	AT1G01471	AT1G01471	1:173250-173466	NOTEST	0	0	0	0	1	1
AT1G01480	AT1G01480.1	a member of the 1-aminocyclopropane-1-carboxylate (ACC) synthase (S-adenosyl-L-methionine methylthioadenosine-lyase, EC 4.4.1.14) gene family, isolated from a flower-specific cDNA library.	protein_coding	1-AMINO-CYCLOPROPANE-1-CARBOXYLATE SYNTHASE 2 (ACS2)	(AT-ACC2);1-AMINO-CYCLOPROPANE-1-CARBOXYLATE SYNTHASE 2 (ACS2)	AT1G01480	ACS2	1:175781-178400	NOTEST	0	0	0	0	1	1	AT1G01480	ACS2	1:175781-178400	NOTEST	0	0	0	0	1	1	AT1G01480	ACS2	1:175781-178400	NOTEST	0	0	0	0	1	1	AT1G01480	ACS2	1:175781-178400	NOTEST	0	0	0	0	1	1
AT1G01490	AT1G01490.1	Heavy metal transport/detoxification superfamily protein ; FUNCTIONS IN: metal ion binding; INVOLVED IN: metal ion transport; LOCATED IN: cellular_component unknown; EXPRESSED IN: 22 plant structures; EXPRESSED DURING: 14 growth stages; CONTAINS InterPro DOMAIN/s: Heavy metal transport/detoxification protein (InterPro:IPR006121); BEST Arabidopsis thaliana protein match is: Heavy metal transport/d…	protein_coding			AT1G01490	AT1G01490	1:180058-182358	OK	16.2017	0	-1.79769e+308	-1.79769e+308	0.0551665	0.193616	AT1G01490	AT1G01490	1:180058-182358	OK	19.205	27.1978	0.502011	-0.459758	0.64569	0.777817	AT1G01490	AT1G01490	1:180058-182358	OK	16.2017	19.205	0.245337	-0.216466	0.828625	0.910335	AT1G01490	AT1G01490	1:180058-182358	OK	0	27.1978	1.79769e+308	1.79769e+308	0.0353154	0.191049
AT1G01500	AT1G01500.1	Erythronate-4-phosphate dehydrogenase family protein; BEST Arabidopsis thaliana protein match is: Erythronate-4-phosphate dehydrogenase family protein (TAIR:AT1G19400.2); Has 143 Blast hits to 143 proteins in 19 species: Archae - 0; Bacteria - 0; Metazoa - 0; Fungi - 0; Plants - 143; Viruses - 0; Other Eukaryotes - 0 (source: NCBI BLink).	protein_coding			AT1G01500	AT1G01500	1:185132-186923	NOTEST	1.8094	0	-1.79769e+308	-1.79769e+308	0.158655	1	AT1G01500	AT1G01500	1:185132-186923	NOTEST	0	0	0	0	1	1	AT1G01500	AT1G01500	1:185132-186923	NOTEST	1.8094	0	-1.79769e+308	-1.79769e+308	0.158655	1	AT1G01500	AT1G01500	1:185132-186923	NOTEST	0	0	0	0	1	1
AT1G01510	AT1G01510.1	Encodes a homolog of human CtBP. Mutant has longer and thicker leaves than wild type. Involved in controlling polar cell expansion in the leaf width direction.	protein_coding	ANGUSTIFOLIA (AN)	ANGUSTIFOLIA (AN)	AT1G01510	AN	1:187210-190056	NOTEST	4.05675	0	-1.79769e+308	-1.79769e+308	0.100621	1	AT1G01510	AN	1:187210-190056	NOTEST	0	7.74118	1.79769e+308	1.79769e+308	0.0705158	1	AT1G01510	AN	1:187210-190056	NOTEST	4.05675	0	-1.79769e+308	-1.79769e+308	0.0849053	1	AT1G01510	AN	1:187210-190056	NOTEST	0	7.74118	1.79769e+308	1.79769e+308	0.0717865	1
AT1G01520	AT1G01520.1	Homeodomain-like superfamily protein; CONTAINS InterPro DOMAIN/s: SANT, DNA-binding (InterPro:IPR001005), Homeodomain-like (InterPro:IPR009057), Myb, DNA-binding (InterPro:IPR014778), Myb-like DNA-binding domain, SHAQKYF class (InterPro:IPR006447), HTH transcriptional regulator, Myb-type, DNA-binding (InterPro:IPR017930); BEST Arabidopsis thaliana protein match is: Homeodomain-like superfamily pr…	protein_coding	ALTERED SEED GERMINATION 4 (ASG4)	ALTERED SEED GERMINATION 4 (ASG4)	AT1G01520	AT1G01520	1:190595-192139	NOTEST	7.40559	0	-1.79769e+308	-1.79769e+308	0.125675	1	AT1G01520	AT1G01520	1:190595-192139	NOTEST	0	0	0	0	1	1	AT1G01520	AT1G01520	1:190595-192139	NOTEST	7.40559	0	-1.79769e+308	-1.79769e+308	0.10565	1	AT1G01520	AT1G01520	1:190595-192139	NOTEST	0	0	0	0	1	1
AT1G01530	AT1G01530.1	AGAMOUS-like 28 (AGL28); FUNCTIONS IN: DNA binding, sequence-specific DNA binding transcription factor activity; INVOLVED IN: regulation of transcription, DNA-dependent; LOCATED IN: nucleus; EXPRESSED IN: central cell, embryo, endosperm; CONTAINS InterPro DOMAIN/s: Transcription factor, MADS-box (InterPro:IPR002100); BEST Arabidopsis thaliana protein match is: AGAMOUS-like 23 (TAIR:AT1G65360.1); …	protein_coding	AGAMOUS-LIKE 28 (AGL28)	AGAMOUS-LIKE 28 (AGL28)	AT1G01530	AGL28	1:192639-193670	NOTEST	0	0	0	0	1	1	AT1G01530	AGL28	1:192639-193670	NOTEST	0	0	0	0	1	1	AT1G01530	AGL28	1:192639-193670	NOTEST	0	0	0	0	1	1	AT1G01530	AGL28	1:192639-193670	NOTEST	0	0	0	0	1	1
AT1G01540	AT1G01540.2	Protein kinase superfamily protein; FUNCTIONS IN: protein serine/threonine kinase activity, protein kinase activity, kinase activity, ATP binding; INVOLVED IN: protein amino acid phosphorylation; LOCATED IN: plasma membrane; EXPRESSED IN: 23 plant structures; EXPRESSED DURING: 13 growth stages; CONTAINS InterPro DOMAIN/s: Protein kinase, ATP binding site (InterPro:IPR017441), Serine/threonine-pro…	protein_coding			AT1G01540	AT1G01540	1:195779-198684	OK	15.5654	0	-1.79769e+308	-1.79769e+308	0.0356759	0.1848	AT1G01540	AT1G01540	1:195779-198684	OK	31.3515	38.3736	0.291579	-0.355431	0.722267	0.833598	AT1G01540	AT1G01540	1:195779-198684	OK	15.5654	31.3515	1.01019	-1.05401	0.29188	0.490433	AT1G01540	AT1G01540	1:195779-198684	OK	0	38.3736	1.79769e+308	1.79769e+308	0.0190522	0.17919
AT1G01550	AT1G01550.1	Encodes a protein with no functionally characterized domains that to prevent the synthesis of a novel substance that moves from the root to the shoot, where it modifies shoot growth by interfering with auxin signaling. Synthesis and delivery of this substance requires neither phloem nor endodermis.	protein_coding	BYPASS 1 (BPS1)	BYPASS 1 (BPS1)	AT1G01550	BPS1	1:199638-201775	OK	49.6741	55.7529	0.166554	-0.186943	0.851705	0.923438	AT1G01550	BPS1	1:199638-201775	OK	58.7331	16.5839	-1.82439	1.72772	0.0840377	0.215208	AT1G01550	BPS1	1:199638-201775	OK	49.6741	58.7331	0.24168	-0.295592	0.767542	0.873768	AT1G01550	BPS1	1:199638-201775	OK	55.7529	16.5839	-1.74926	1.56554	0.117457	0.254401
AT1G01560	AT1G01560.2	member of MAP Kinase	protein_coding	MAP KINASE 11 (MPK11)	MAP KINASE 11 (MPK11);MAP KINASE 11 (ATMPK11)	AT1G01560	MPK11	1:202135-204335	NOTEST	0	0	0	0	1	1	AT1G01560	MPK11	1:202135-204335	NOTEST	0	0	0	0	1	1	AT1G01560	MPK11	1:202135-204335	NOTEST	0	0	0	0	1	1	AT1G01560	MPK11	1:202135-204335	NOTEST	0	0	0	0	1	1
AT1G01570	AT1G01570.1	FUNCTIONS IN: transferase activity, transferring glycosyl groups; INVOLVED IN: biological_process unknown; LOCATED IN: endomembrane system; EXPRESSED IN: 15 plant structures; EXPRESSED DURING: 7 growth stages; CONTAINS InterPro DOMAIN/s: Protein of unknown function DUF604 (InterPro:IPR006740); BEST Arabidopsis thaliana protein match is: fringe-related protein (TAIR:AT4G00300.1); Has 558 Blast hit…	protein_coding			AT1G01570	AT1G01570	1:205175-207435	NOTEST	0	6.77899	1.79769e+308	1.79769e+308	0.0668072	1	AT1G01570	AT1G01570	1:205175-207435	OK	30.3762	0	-1.79769e+308	-1.79769e+308	0.00888514	0.111498	AT1G01570	AT1G01570	1:205175-207435	OK	0	30.3762	1.79769e+308	1.79769e+308	0.00931916	0.137574	AT1G01570	AT1G01570	1:205175-207435	NOTEST	6.77899	0	-1.79769e+308	-1.79769e+308	0.0772033	1
AT1G01580	AT1G01580.1	Encodes the low-iron-inducible ferric chelate reductase responsible for reduction of iron at the root surface. It is likely to be the major Fe(III) chelate reductase in Arabidopsis iron metabolism. Coordinately regulated with IRT1, the major transporter responsible for high-affinity iron uptake from the soil, at both transcriptional and posttranscriptional levels. Steady state mRNA levels are reg…	protein_coding	FERRIC REDUCTION OXIDASE 2 (FRO2)	FERRIC REDUCTION OXIDASE 2 (FRO2);FERRIC REDUCTION OXIDASE 2 (ATFRO2);FERRIC CHELATE REDUCTASE DEFECTIVE 1 (FRD1)	AT1G01580	FRD1	1:209394-213041	NOTEST	3.60145	0	-1.79769e+308	-1.79769e+308	0.110336	1	AT1G01580	FRD1	1:209394-213041	NOTEST	1.4422	0	-1.79769e+308	-1.79769e+308	0.10565	1	AT1G01580	FRD1	1:209394-213041	NOTEST	3.60145	1.4422	-1.32031	0.827428	0.407995	1	AT1G01580	FRD1	1:209394-213041	NOTEST	0	0	0	0	1	1
AT1G01590	AT1G01590.1	Encodes a ferric-chelate reductase that is expressed at extremely low levels in Fe deficiency-induced seedlings.	protein_coding	FERRIC REDUCTION OXIDASE 1 (FRO1)	FERRIC REDUCTION OXIDASE 1 (ATFRO1);FERRIC REDUCTION OXIDASE 1 (FRO1)	AT1G01590	FRO1	1:214228-217304	NOTEST	0	0	0	0	1	1	AT1G01590	FRO1	1:214228-217304	NOTEST	0	0	0	0	1	1	AT1G01590	FRO1	1:214228-217304	NOTEST	0	0	0	0	1	1	AT1G01590	FRO1	1:214228-217304	NOTEST	0	0	0	0	1	1
AT1G01600	AT1G01600.1	Encodes a member of the CYP86A subfamily of cytochrome p450 genes. Expressed significantly at highest level in mature stems and flowers.	protein_coding	CYTOCHROME P450, FAMILY 86, SUBFAMILY A, POLYPEPTIDE 4 (CYP86A4)	CYTOCHROME P450, FAMILY 86, SUBFAMILY A, POLYPEPTIDE 4 (CYP86A4)	AT1G01600	CYP86A4	1:218993-221286	OK	7.37341	9.47786	0.36223	-0.291522	0.770652	0.874102	AT1G01600	CYP86A4	1:218993-221286	NOTEST	3.315	0.618005	-2.42332	1.37719	0.168455	1	AT1G01600	CYP86A4	1:218993-221286	NOTEST	7.37341	3.315	-1.15332	0.880525	0.378575	1	AT1G01600	CYP86A4	1:218993-221286	OK	9.47786	0.618005	-3.93887	2.35834	0.0183569	0.177234
AT1G01610	AT1G01610.1	Encodes a protein with glycerol-3-phosphate acyltransferase activity. Involved in cutin assembly and is functionally redundant with GPAT8.	protein_coding	GLYCEROL-3-PHOSPHATE ACYLTRANSFERASE 4 (GPAT4)	GLYCEROL-3-PHOSPHATE ACYLTRANSFERASE 4 (GPAT4);GLYCEROL-3-PHOSPHATE ACYLTRANSFERASE 4 (ATGPAT4)	AT1G01610	ATGPAT4	1:221690-224340	NOTEST	10.86	5.03852	-1.10796	0.821409	0.411413	1	AT1G01610	ATGPAT4	1:221690-224340	OK	7.42611	14.9229	1.00685	-0.788384	0.430472	0.607463	AT1G01610	ATGPAT4	1:221690-224340	OK	10.86	7.42611	-0.548352	0.454276	0.64963	0.799538	AT1G01610	ATGPAT4	1:221690-224340	OK	5.03852	14.9229	1.56646	-1.14263	0.253192	0.426756
AT1G01620	AT1G01620.1	a member of the plasma membrane intrinsic protein subfamily PIP1. localizes to the plasma membrane and exhibits water transport activity in Xenopus oocyte. expressed ubiquitously and protein level decreases slightly during leaf development.	protein_coding	PLASMA MEMBRANE INTRINSIC PROTEIN 1C (PIP1C)	PLASMA MEMBRANE INTRINSIC PROTEIN 1C (PIP1C);PLASMA MEMBRANE INTRINSIC PROTEIN 1;3 (PIP1;3); (TMP-B)	AT1G01620	PIP1	1:225664-227302	OK	86.2147	64.1195	-0.42717	0.492387	0.622446	0.776857	AT1G01620	PIP1	1:225664-227302	OK	204.411	51.2104	-1.99697	2.76139	0.00575554	0.0966816	AT1G01620	PIP1	1:225664-227302	OK	86.2147	204.411	1.24547	-1.99407	0.0461448	0.191162	AT1G01620	PIP1	1:225664-227302	OK	64.1195	51.2104	-0.324326	0.341058	0.73306	0.840471
AT1G01630	AT1G01630.1	Sec14p-like phosphatidylinositol transfer family protein; CONTAINS InterPro DOMAIN/s: Cellular retinaldehyde-binding/triple function, C-terminal (InterPro:IPR001251), Cellular retinaldehyde-binding/triple function, N-terminal (InterPro:IPR008273), Phosphatidylinositol transfer protein-like, N-terminal (InterPro:IPR011074); BEST Arabidopsis thaliana protein match is: Sec14p-like phosphatidylinosit…	protein_coding			AT1G01630	AT1G01630	1:229012-230917	OK	8.68756	17.7478	1.03061	-0.773912	0.438983	0.629298	AT1G01630	AT1G01630	1:229012-230917	NOTEST	1.53897	6.74482	2.13181	-1.25384	0.209902	1	AT1G01630	AT1G01630	1:229012-230917	NOTEST	8.68756	1.53897	-2.49698	1.47694	0.13969	1	AT1G01630	AT1G01630	1:229012-230917	OK	17.7478	6.74482	-1.39579	0.956301	0.33892	0.516277
AT1G01640	AT1G01640.1	Putative role in flower development. Comparison of SALK_011721C to Columbia wild type resulted in a trend toward earlier flowering in the mutant (P=0.1) (Stapleton and Woodruff 2009, personal communication).	protein_coding			AT1G01640	AT1G01640	1:230993-232508	NOTEST	0	0	0	0	1	1	AT1G01640	AT1G01640	1:230993-232508	NOTEST	0	1.67419	1.79769e+308	1.79769e+308	0.235212	1	AT1G01640	AT1G01640	1:230993-232508	NOTEST	0	0	0	0	1	1	AT1G01640	AT1G01640	1:230993-232508	NOTEST	0	1.67419	1.79769e+308	1.79769e+308	0.235212	1
AT1G01650	AT1G01650.1	SIGNAL PEPTIDE PEPTIDASE-LIKE 4 (SPPL4); FUNCTIONS IN: peptidase activity, aspartic-type endopeptidase activity; INVOLVED IN: proteolysis; LOCATED IN: endomembrane system, integral to membrane; EXPRESSED IN: 24 plant structures; EXPRESSED DURING: 13 growth stages; CONTAINS InterPro DOMAIN/s: Protease-associated PA (InterPro:IPR003137), Peptidase A22, presenilin signal peptide (InterPro:IPR006639)…	protein_coding	SIGNAL PEPTIDE PEPTIDASE-LIKE 4 (SPPL4)	ARABIDOPSIS THALIANA SIGNAL PEPTIDE PEPTIDASE-LIKE 4 (ATSPPL4);SIGNAL PEPTIDE PEPTIDASE-LIKE 4 (SPPL4)	AT1G01650	SPPL4	1:232840-237817	OK	16.1651	0	-1.79769e+308	-1.79769e+308	0.0357279	0.1848	AT1G01650	SPPL4	1:232840-237817	NOTEST	5.61782	0	-1.79769e+308	-1.79769e+308	0.0611181	1	AT1G01650	SPPL4	1:232840-237817	OK	16.1651	5.61782	-1.5248	1.31529	0.188413	0.376431	AT1G01650	SPPL4	1:232840-237817	NOTEST	0	0	0	0	1	1
AT1G01660	AT1G01660.1	RING/U-box superfamily protein; FUNCTIONS IN: ubiquitin-protein ligase activity; INVOLVED IN: protein ubiquitination; LOCATED IN: ubiquitin ligase complex; CONTAINS InterPro DOMAIN/s: U box domain (InterPro:IPR003613); BEST Arabidopsis thaliana protein match is: U-box domain-containing protein kinase family protein (TAIR:AT2G45910.1); Has 73160 Blast hits to 42540 proteins in 2253 species: Archae…	protein_coding			AT1G01660	AT1G01660	1:240056-242608	NOTEST	0	0	0	0	1	1	AT1G01660	AT1G01660	1:240056-242608	NOTEST	0	0	0	0	1	1	AT1G01660	AT1G01660	1:240056-242608	NOTEST	0	0	0	0	1	1	AT1G01660	AT1G01660	1:240056-242608	NOTEST	0	0	0	0	1	1
AT1G01670	AT1G01670.1	RING/U-box superfamily protein; FUNCTIONS IN: ubiquitin-protein ligase activity; INVOLVED IN: protein ubiquitination; LOCATED IN: ubiquitin ligase complex; EXPRESSED IN: 12 plant structures; EXPRESSED DURING: 7 growth stages; CONTAINS InterPro DOMAIN/s: U box domain (InterPro:IPR003613); BEST Arabidopsis thaliana protein match is: RING/U-box superfamily protein (TAIR:AT3G61390.2); Has 3857 Blast …	protein_coding			AT1G01670	AT1G01670	1:242842-245988	NOTEST	0	0	0	0	1	1	AT1G01670	AT1G01670	1:242842-245988	NOTEST	0	0	0	0	1	1	AT1G01670	AT1G01670	1:242842-245988	NOTEST	0	0	0	0	1	1	AT1G01670	AT1G01670	1:242842-245988	NOTEST	0	0	0	0	1	1
AT1G01680	AT1G01680.1	plant U-box 54 (PUB54); FUNCTIONS IN: ubiquitin-protein ligase activity; INVOLVED IN: response to stress, protein ubiquitination; LOCATED IN: ubiquitin ligase complex; CONTAINS InterPro DOMAIN/s: UspA (InterPro:IPR006016), U box domain (InterPro:IPR003613); BEST Arabidopsis thaliana protein match is: RING/U-box superfamily protein (TAIR:AT1G01660.1); Has 2251 Blast hits to 2122 proteins in 140 sp…	protein_coding	PLANT U-BOX 54 (PUB54)	PLANT U-BOX 54 (PUB54);PLANT U-BOX 54 (ATPUB54)	AT1G01680	ATPUB54	1:246410-248367	NOTEST	0	0	0	0	1	1	AT1G01680	ATPUB54	1:246410-248367	NOTEST	0	0	0	0	1	1	AT1G01680	ATPUB54	1:246410-248367	NOTEST	0	0	0	0	1	1	AT1G01680	ATPUB54	1:246410-248367	NOTEST	0	0	0	0	1	1
AT1G01690	AT1G01690.1	Encodes a novel plant-specific protein that is involved in meiotic double strand break formation.	protein_coding	PUTATIVE RECOMBINATION INITIATION DEFECTS 3 (PRD3)	PUTATIVE RECOMBINATION INITIATION DEFECTS 3 (PRD3);ARABIDOPSIS THALIANA PUTATIVE RECOMBINATION INITIATION DEFECTS 3 (ATPRD3)	AT1G01690	ATPRD3	1:249140-252462	NOTEST	6.33406	0	-1.79769e+308	-1.79769e+308	0.0849559	1	AT1G01690	ATPRD3	1:249140-252462	NOTEST	3.53	0	-1.79769e+308	-1.79769e+308	0.0786496	1	AT1G01690	ATPRD3	1:249140-252462	NOTEST	6.33406	3.53	-0.843461	0.617369	0.536991	1	AT1G01690	ATPRD3	1:249140-252462	NOTEST	0	0	0	0	1	1
AT1G01695	AT1G01695.1	Phosphatidylinositol N-acetyglucosaminlytransferase subunit P-related; FUNCTIONS IN: molecular_function unknown; INVOLVED IN: biological_process unknown; LOCATED IN: cellular_component unknown; BEST Arabidopsis thaliana protein match is: Protein of unknown function (DUF3741) (TAIR:AT4G00440.1); Has 30201 Blast hits to 17322 proteins in 780 species: Archae - 12; Bacteria - 1396; Metazoa - 17338; F…	protein_coding	TON1 RECRUITING MOTIF 33 (TRM33)	TON1 RECRUITING MOTIF 33 (TRM33)	AT1G01695	AT1G01695	1:252946-254495	NOTEST	0	0	0	0	1	1	AT1G01695	AT1G01695	1:252946-254495	NOTEST	0	0	0	0	1	1	AT1G01695	AT1G01695	1:252946-254495	NOTEST	0	0	0	0	1	1	AT1G01695	AT1G01695	1:252946-254495	NOTEST	0	0	0	0	1	1
AT1G01700	AT1G01700.1	Encodes a member of KPP-like gene family, homolog of KPP (kinase partner protein) gene in tomato. Also a member of the RopGEF (guanine nucleotide exchange factor) family, containing the novel PRONE domain (plant-specific Rop nucleotide exchanger), which is exclusively active towards members of the Rop subfamily.	protein_coding	RHO GUANYL-NUCLEOTIDE EXCHANGE FACTOR 2 (ROPGEF2)	RHO GUANYL-NUCLEOTIDE EXCHANGE FACTOR 2 (ROPGEF2); (ATROPGEF2)	AT1G01700	ATROPGEF2	1:259494-261474	NOTEST	0	0	0	0	1	1	AT1G01700	ATROPGEF2	1:259494-261474	NOTEST	0	0	0	0	1	1	AT1G01700	ATROPGEF2	1:259494-261474	NOTEST	0	0	0	0	1	1	AT1G01700	ATROPGEF2	1:259494-261474	NOTEST	0	0	0	0	1	1
AT1G01710	AT1G01710.1	Acyl-CoA thioesterase family protein; FUNCTIONS IN: cyclic nucleotide binding, acyl-CoA thioesterase activity; INVOLVED IN: acyl-CoA metabolic process; LOCATED IN: peroxisome; EXPRESSED IN: 22 plant structures; EXPRESSED DURING: 14 growth stages; CONTAINS InterPro DOMAIN/s: Cyclic nucleotide-binding (InterPro:IPR000595), Cyclic nucleotide-binding-like (InterPro:IPR018490), Acyl-CoA thioesterase (…	protein_coding			AT1G01710	AT1G01710	1:262827-267771	OK	7.68353	28.3324	1.88261	-1.70683	0.087854	0.23323	AT1G01710	AT1G01710	1:262827-267771	NOTEST	3.83579	0	-1.79769e+308	-1.79769e+308	0.0677965	1	AT1G01710	AT1G01710	1:262827-267771	NOTEST	7.68353	3.83579	-1.00225	0.799461	0.424023	1	AT1G01710	AT1G01710	1:262827-267771	OK	28.3324	0	-1.79769e+308	-1.79769e+308	0.0100768	0.142908
AT1G01720	AT1G01720.1	Belongs to a large family of putative transcriptional activators with NAC domain. Transcript level increases in response to wounding and abscisic acid. ATAF1 attentuates ABA signaling and sythesis. Mutants are hyposensitive to ABA.	protein_coding	(ATAF1)	ARABIDOPSIS NAC DOMAIN CONTAINING PROTEIN 2 (ANAC002); (ATAF1)	AT1G01720	ATAF1	1:268329-270775	NOTEST	12.879	1.18883	-3.43741	1.99938	0.0455676	1	AT1G01720	ATAF1	1:268329-270775	NOTEST	0.486737	8.06309	4.05012	-2.25718	0.023997	1	AT1G01720	ATAF1	1:268329-270775	NOTEST	12.879	0.486737	-4.72574	2.78375	0.00537343	1	AT1G01720	ATAF1	1:268329-270775	NOTEST	1.18883	8.06309	2.76179	-1.51637	0.129425	1
AT1G01725	AT1G01725.1	unknown protein; FUNCTIONS IN: molecular_function unknown; INVOLVED IN: biological_process unknown; LOCATED IN: endomembrane system; EXPRESSED IN: 23 plant structures; EXPRESSED DURING: 14 growth stages; BEST Arabidopsis thaliana protein match is: unknown protein (TAIR:AT4G00530.1); Has 20 Blast hits to 20 proteins in 7 species: Archae - 0; Bacteria - 0; Metazoa - 0; Fungi - 0; Plants - 20; Virus…	protein_coding			AT1G01725	AT1G01725	1:268329-270775	NOTEST	0	0	0	0	1	1	AT1G01725	AT1G01725	1:268329-270775	NOTEST	0	0	0	0	1	1	AT1G01725	AT1G01725	1:268329-270775	NOTEST	0	0	0	0	1	1	AT1G01725	AT1G01725	1:268329-270775	NOTEST	0	0	0	0	1	1
AT1G01730	AT1G01730.1	unknown protein; FUNCTIONS IN: molecular_function unknown; INVOLVED IN: biological_process unknown; LOCATED IN: chloroplast; EXPRESSED IN: 23 plant structures; EXPRESSED DURING: 13 growth stages; Has 42 Blast hits to 42 proteins in 17 species: Archae - 0; Bacteria - 2; Metazoa - 5; Fungi - 1; Plants - 34; Viruses - 0; Other Eukaryotes - 0 (source: NCBI BLink).	protein_coding			AT1G01730	AT1G01730	1:270955-272061	NOTEST	0	0	0	0	1	1	AT1G01730	AT1G01730	1:270955-272061	OK	0	25.9468	1.79769e+308	1.79769e+308	0.0585925	0.198512	AT1G01730	AT1G01730	1:270955-272061	NOTEST	0	0	0	0	1	1	AT1G01730	AT1G01730	1:270955-272061	OK	0	25.9468	1.79769e+308	1.79769e+308	0.0572019	0.191049
AT1G01740	AT1G01740.1	Protein kinase protein with tetratricopeptide repeat domain; FUNCTIONS IN: protein serine/threonine kinase activity, binding, protein kinase activity, kinase activity, ATP binding; INVOLVED IN: protein amino acid phosphorylation, N-terminal protein myristoylation; LOCATED IN: plasma membrane; EXPRESSED IN: 22 plant structures; EXPRESSED DURING: 13 growth stages; CONTAINS InterPro DOMAIN/s: Tetrat…	protein_coding			AT1G01740	AT1G01740	1:272110-274569	NOTEST	6.36408	0	-1.79769e+308	-1.79769e+308	0.0924781	1	AT1G01740	AT1G01740	1:272110-274569	NOTEST	0	0	0	0	1	1	AT1G01740	AT1G01740	1:272110-274569	NOTEST	6.36408	0	-1.79769e+308	-1.79769e+308	0.077417	1	AT1G01740	AT1G01740	1:272110-274569	NOTEST	0	0	0	0	1	1
AT1G01750	AT1G01750.1	actin depolymerizing factor 11 (ADF11); FUNCTIONS IN: actin binding; INVOLVED IN: biological_process unknown; LOCATED IN: intracellular; EXPRESSED IN: 6 plant structures; EXPRESSED DURING: 4 anthesis, petal differentiation and expansion stage; CONTAINS InterPro DOMAIN/s: Actin-binding, cofilin/tropomyosin type (InterPro:IPR002108); BEST Arabidopsis thaliana protein match is: actin depolymerizing …	protein_coding	ACTIN DEPOLYMERIZING FACTOR 11 (ADF11)	ACTIN DEPOLYMERIZING FACTOR 11 (ADF11)	AT1G01750	ADF11	1:275365-278448	OK	1.71768	10.7082	2.64018	-1.49422	0.135119	0.299296	AT1G01750	ADF11	1:275365-278448	NOTEST	0	1.83025	1.79769e+308	1.79769e+308	0.158655	1	AT1G01750	ADF11	1:275365-278448	NOTEST	1.71768	0	-1.79769e+308	-1.79769e+308	0.158655	1	AT1G01750	ADF11	1:275365-278448	OK	10.7082	1.83025	-2.5486	1.42353	0.154582	0.301698
AT1G01760	AT1G01760.1	adenosine deaminases;RNA binding;RNA binding;adenosine deaminases; FUNCTIONS IN: RNA binding, adenosine deaminase activity; INVOLVED IN: RNA processing; LOCATED IN: cellular_component unknown; CONTAINS InterPro DOMAIN/s: Adenosine deaminase/editase (InterPro:IPR002466); Has 30201 Blast hits to 17322 proteins in 780 species: Archae - 12; Bacteria - 1396; Metazoa - 17338; Fungi - 3422; Plants - 503…	protein_coding			AT1G01760	AT1G01760	1:275365-278448	NOTEST	2.10015	0	-1.79769e+308	-1.79769e+308	0.158655	1	AT1G01760	AT1G01760	1:275365-278448	NOTEST	0	0	0	0	1	1	AT1G01760	AT1G01760	1:275365-278448	NOTEST	2.10015	0	-1.79769e+308	-1.79769e+308	0.158655	1	AT1G01760	AT1G01760	1:275365-278448	NOTEST	0	0	0	0	1	1
AT1G01770	AT1G01770.1	unknown protein; CONTAINS InterPro DOMAIN/s: Protein of unknown function DUF1446 (InterPro:IPR010839); Has 1597 Blast hits to 1509 proteins in 306 species: Archae - 4; Bacteria - 843; Metazoa - 22; Fungi - 131; Plants - 31; Viruses - 0; Other Eukaryotes - 566 (source: NCBI BLink).	protein_coding			AT1G01770,CUFF	AT1G01770	1:278614-284245	LOWDATA	3.9069	0	-1.79769e+308	0	1	1	AT1G01770,CUFF	AT1G01770	1:278614-284245	LOWDATA	0	0	-1.79769e+308	0	1	1	AT1G01770,CUFF	AT1G01770	1:278614-284245	LOWDATA	3.9069	0	-1.79769e+308	0	1	1	AT1G01770,CUFF	AT1G01770	1:278614-284245	LOWDATA	0	0	-1.79769e+308	0	1	1
AT1G01780	AT1G01780.1	Encodes a member of the Arabidopsis LIM proteins: a family of actin bundlers with distinct expression patterns. WLIM1, WLIM2a, and WLIM2b are widely expressed, whereas PLIM2a, PLIM2b, and PLIM2c are predominantly expressed in pollen. Regulates actin cytoskeleton organization.	protein_coding	PLIM2B (PLIM2b)	PLIM2B (PLIM2b)	AT1G01780	AT1G01780	1:278614-284245	NOTEST	4.52642	0	-1.79769e+308	-1.79769e+308	0.158655	1	AT1G01780	AT1G01780	1:278614-284245	OK	7.26689	0	-1.79769e+308	-1.79769e+308	0.0760607	0.207467	AT1G01780	AT1G01780	1:278614-284245	OK	4.52642	7.26689	0.682968	-0.41355	0.679204	0.819808	AT1G01780	AT1G01780	1:278614-284245	NOTEST	0	0	0	0	1	1
AT1G01790	AT1G01790.1	K efflux antiporter KEA1	protein_coding	K+ EFFLUX ANTIPORTER 1 (KEA1)	K+ EFFLUX ANTIPORTER 1 (ATKEA1);K+ EFFLUX ANTIPORTER 1 (KEA1)	AT1G01790	KEA1	1:284609-291094	OK	9.60695	28.3274	1.56005	-1.65626	0.0976692	0.246609	AT1G01790	KEA1	1:284609-291094	OK	19.2671	21.2064	0.138364	-0.176321	0.860042	0.925385	AT1G01790	KEA1	1:284609-291094	OK	9.60695	19.2671	1.00399	-1.10348	0.269818	0.468091	AT1G01790	KEA1	1:284609-291094	OK	28.3274	21.2064	-0.417698	0.480475	0.63089	0.770681
AT1G01800	AT1G01800.1	NAD(P)-binding Rossmann-fold superfamily protein; FUNCTIONS IN: oxidoreductase activity, binding, catalytic activity; INVOLVED IN: oxidation reduction, metabolic process; LOCATED IN: plant-type cell wall; EXPRESSED IN: 22 plant structures; EXPRESSED DURING: 13 growth stages; CONTAINS InterPro DOMAIN/s: NAD(P)-binding domain (InterPro:IPR016040), Glucose/ribitol dehydrogenase (InterPro:IPR002347),…	protein_coding			AT1G01800	AT1G01800	1:293341-295040	OK	24.5777	0	-1.79769e+308	-1.79769e+308	0.0396018	0.1848	AT1G01800	AT1G01800	1:293341-295040	OK	5.97874	33.2173	2.47402	-1.87427	0.0608931	0.199123	AT1G01800	AT1G01800	1:293341-295040	OK	24.5777	5.97874	-2.03944	1.62596	0.103959	0.263619	AT1G01800	AT1G01800	1:293341-295040	OK	0	33.2173	1.79769e+308	1.79769e+308	0.0419977	0.191049
AT1G01810	AT1G01810.1	unknown protein; Has 12 Blast hits to 12 proteins in 5 species: Archae - 0; Bacteria - 0; Metazoa - 5; Fungi - 0; Plants - 7; Viruses - 0; Other Eukaryotes - 0 (source: NCBI BLink).	protein_coding			AT1G01810	AT1G01810	1:295220-295859	NOTEST	0	0	0	0	1	1	AT1G01810	AT1G01810	1:295220-295859	NOTEST	0	0	0	0	1	1	AT1G01810	AT1G01810	1:295220-295859	NOTEST	0	0	0	0	1	1	AT1G01810	AT1G01810	1:295220-295859	NOTEST	0	0	0	0	1	1
AT1G01820	AT1G01820.1	member of the peroxin11 (PEX11) gene family, integral to peroxisome membrane, controls peroxisome proliferation.	protein_coding	PEROXIN 11C (PEX11C)	PEROXIN 11C (PEX11C)	AT1G01820	PEX11C	1:296000-298120	OK	17.7282	0	-1.79769e+308	-1.79769e+308	0.057614	0.194635	AT1G01820	PEX11C	1:296000-298120	OK	26.3825	38.7883	0.556041	-0.511967	0.608674	0.751365	AT1G01820	PEX11C	1:296000-298120	OK	17.7282	26.3825	0.573535	-0.509189	0.61062	0.773976	AT1G01820	PEX11C	1:296000-298120	OK	0	38.7883	1.79769e+308	1.79769e+308	0.039616	0.191049
AT2G29580	AT2G29580.1	Encodes MAC5B, homologous to MAC5A. MAC5A is a component of the MOS4-associated complex (MAC) that contributes to snc1- mediated autoimmunity. Homologues include AT1G07360 (MAC5A), AT2G29580 (MAC5B) and AT5G07060 (MAC5C).	protein_coding	MOS4-ASSOCIATED COMPLEX SUBUNIT 5B (MAC5B)	MOS4-ASSOCIATED COMPLEX SUBUNIT 5B (MAC5B)	AT2G29580	AT2G29580	2:12651922-12654336	OK	31.6659	2.71164	-3.54569	2.56137	0.0104261	0.156032	AT2G29580	AT2G29580	2:12651922-12654336	NOTEST	0.351979	1.59105	2.17642	-1.06672	0.286096	1	AT2G29580	AT2G29580	2:12651922-12654336	OK	31.6659	0.351979	-6.4913	4.05369	5.04156e-05	0.0240062	AT2G29580	AT2G29580	2:12651922-12654336	NOTEST	2.71164	1.59105	-0.769189	0.409586	0.68211	1
AT1G01840	AT1G01840.1	unknown protein; Has 23 Blast hits to 23 proteins in 9 species: Archae - 0; Bacteria - 0; Metazoa - 0; Fungi - 0; Plants - 23; Viruses - 0; Other Eukaryotes - 0 (source: NCBI BLink).	protein_coding			AT1G01840	AT1G01840	1:303536-306287	NOTEST	0	0	0	0	1	1	AT1G01840	AT1G01840	1:303536-306287	NOTEST	0	0	0	0	1	1	AT1G01840	AT1G01840	1:303536-306287	NOTEST	0	0	0	0	1	1	AT1G01840	AT1G01840	1:303536-306287	NOTEST	0	0	0	0	1	1
AT1G01860	AT1G01860.1	dimethyladenosine transferase	protein_coding	PALEFACE 1 (PFC1)	PALEFACE 1 (PFC1)	AT1G01860	PFC1	1:303536-306287	OK	23.0542	44.7527	0.956944	-0.931943	0.351366	0.545954	AT1G01860	PFC1	1:303536-306287	OK	9.39292	11.5691	0.300626	-0.221663	0.824576	0.905017	AT1G01860	PFC1	1:303536-306287	OK	23.0542	9.39292	-1.29539	1.12768	0.259457	0.456998	AT1G01860	PFC1	1:303536-306287	OK	44.7527	11.5691	-1.9517	1.6014	0.109289	0.243122
AT1G01870	AT1G01870.1	pre-tRNA; tRNA-Val (anticodon: TAC)	pre_trna			AT1G01870	AT1G01870	1:306383-306456	NOTEST	6.00364	0	-1.79769e+308	-1.79769e+308	0.433816	1	AT1G01870	AT1G01870	1:306383-306456	OK	0	151.894	1.79769e+308	1.79769e+308	0.124107	0.27204	AT1G01870	AT1G01870	1:306383-306456	NOTEST	6.00364	0	-1.79769e+308	-1.79769e+308	0.433816	1	AT1G01870	AT1G01870	1:306383-306456	OK	0	151.894	1.79769e+308	1.79769e+308	0.133629	0.275148
AT1G01880	AT1G01880.1	5'-3' exonuclease family protein; FUNCTIONS IN: DNA binding, catalytic activity, nuclease activity; INVOLVED IN: DNA repair; LOCATED IN: cellular_component unknown; CONTAINS InterPro DOMAIN/s: XPG N-terminal (InterPro:IPR006085), DNA repair protein (XPGC)/yeast Rad (InterPro:IPR006084), 5'-3' exonuclease, C-terminal subdomain (InterPro:IPR020045), Helix-hairpin-helix motif, class 2 (InterPro:IPR0…	protein_coding			AT1G01880	AT1G01880	1:306479-309109	NOTEST	0	0	0	0	1	1	AT1G01880	AT1G01880	1:306479-309109	NOTEST	0	2.65301	1.79769e+308	1.79769e+308	0.108238	1	AT1G01880	AT1G01880	1:306479-309109	NOTEST	0	0	0	0	1	1	AT1G01880	AT1G01880	1:306479-309109	NOTEST	0	2.65301	1.79769e+308	1.79769e+308	0.118433	1
AT1G01890	AT1G01890.1	pre-tRNA; tRNA-Lys (anticodon: CTT)	pre_trna			AT1G01890	AT1G01890	1:309274-309347	NOTEST	0	0	0	0	1	1	AT1G01890	AT1G01890	1:309274-309347	NOTEST	0	0	0	0	1	1	AT1G01890	AT1G01890	1:309274-309347	NOTEST	0	0	0	0	1	1	AT1G01890	AT1G01890	1:309274-309347	NOTEST	0	0	0	0	1	1
AT1G01900	AT1G01900.1	Encodes AtSBT1.1, a subtilisin-like serine protease. Cleaves the phytosulfokine AtPSK4, a growth promoting peptide.	protein_coding	(SBTI1.1)	(SBTI1.1); (ATSBT1.1)	AT1G01900	ATSBT1.1	1:310315-315902	NOTEST	0	0	0	0	1	1	AT1G01900	ATSBT1.1	1:310315-315902	NOTEST	0	0	0	0	1	1	AT1G01900	ATSBT1.1	1:310315-315902	NOTEST	0	0	0	0	1	1	AT1G01900	ATSBT1.1	1:310315-315902	NOTEST	0	0	0	0	1	1
AT1G01910	AT1G01910.1	P-loop containing nucleoside triphosphate hydrolases superfamily protein; FUNCTIONS IN: ATP binding; INVOLVED IN: cellular metal ion homeostasis, anion transport; LOCATED IN: membrane; EXPRESSED IN: 24 plant structures; EXPRESSED DURING: 15 growth stages; CONTAINS InterPro DOMAIN/s: ATPase, anion-transporting (InterPro:IPR003348); BEST Arabidopsis thaliana protein match is: P-loop containing nucl…	protein_coding			AT1G01910,CUFF	AT1G01910	1:310315-315902	OK	13.7937	16.9301	0.295579	-0.272469	0.785261	0.882231	AT1G01910,CUFF	AT1G01910	1:310315-315902	OK	30.2556	0.000370821	-16.3161	0.00430565	0.996565	0.998728	AT1G01910,CUFF	AT1G01910	1:310315-315902	OK	13.7937	30.2556	1.13319	-1.16985	0.242063	0.437797	AT1G01910,CUFF	AT1G01910	1:310315-315902	OK	16.9301	0.000370821	-15.4785	0.00408461	0.996741	0.997905
AT1G01920	AT1G01920.1	SET domain-containing protein; BEST Arabidopsis thaliana protein match is: Rubisco methyltransferase family protein (TAIR:AT1G14030.1); Has 611 Blast hits to 608 proteins in 165 species: Archae - 0; Bacteria - 0; Metazoa - 143; Fungi - 239; Plants - 164; Viruses - 0; Other Eukaryotes - 65 (source: NCBI BLink).	protein_coding			AT1G01920	AT1G01920	1:316127-319650	NOTEST	4.87449	6.25221	0.359115	-0.248829	0.803493	1	AT1G01920	AT1G01920	1:316127-319650	NOTEST	0	4.20167	1.79769e+308	1.79769e+308	0.100413	1	AT1G01920	AT1G01920	1:316127-319650	NOTEST	4.87449	0	-1.79769e+308	-1.79769e+308	0.0865412	1	AT1G01920	AT1G01920	1:316127-319650	NOTEST	6.25221	4.20167	-0.573406	0.374298	0.708183	1
AT1G01930	AT1G01930.1	zinc finger protein-related; FUNCTIONS IN: zinc ion binding; INVOLVED IN: biological_process unknown; LOCATED IN: intracellular; EXPRESSED IN: 24 plant structures; EXPRESSED DURING: 15 growth stages; CONTAINS InterPro DOMAIN/s: Zinc finger, C2H2-like (InterPro:IPR015880), Ankyrin repeat-containing domain (InterPro:IPR020683), Ankyrin repeat (InterPro:IPR002110); Has 1975 Blast hits to 1659 protei…	protein_coding			AT1G01930	AT1G01930	1:319835-322860	NOTEST	8.07954	0	-1.79769e+308	-1.79769e+308	0.057614	1	AT1G01930	AT1G01930	1:319835-322860	NOTEST	0	8.34841	1.79769e+308	1.79769e+308	0.0677965	1	AT1G01930	AT1G01930	1:319835-322860	NOTEST	8.07954	0	-1.79769e+308	-1.79769e+308	0.051819	1	AT1G01930	AT1G01930	1:319835-322860	NOTEST	0	8.34841	1.79769e+308	1.79769e+308	0.0689049	1
AT1G01940	AT1G01940.1	Cyclophilin-like peptidyl-prolyl cis-trans isomerase family protein; FUNCTIONS IN: peptidyl-prolyl cis-trans isomerase activity; INVOLVED IN: protein folding; LOCATED IN: cellular_component unknown; EXPRESSED IN: 23 plant structures; EXPRESSED DURING: 13 growth stages; CONTAINS InterPro DOMAIN/s: Cyclophilin-like (InterPro:IPR015891), Peptidyl-prolyl cis-trans isomerase, cyclophilin-type (InterPr…	protein_coding			AT1G01940	AT1G01940	1:323026-324917	NOTEST	8.80197	0	-1.79769e+308	-1.79769e+308	0.125675	1	AT1G01940	AT1G01940	1:323026-324917	NOTEST	4.84399	9.05895	0.903148	-0.559676	0.575701	1	AT1G01940	AT1G01940	1:323026-324917	NOTEST	8.80197	4.84399	-0.86163	0.539976	0.589214	1	AT1G01940	AT1G01940	1:323026-324917	NOTEST	0	9.05895	1.79769e+308	1.79769e+308	0.125675	1
AT1G01950	AT1G01950.3	Encodes a member of the armadillo/beta-catenin repeat kinesin motor family. Mutants have twisted roots due to abnormal cell file rotation; the phenotype is dependent on microtubules.	protein_coding	ARMADILLO REPEAT KINESIN 2 (ARK2)	ARABIDOPSIS THALIANA KINESIN UNGROUPED CLADE, GENE B (AtKINUb);ARMADILLO REPEAT KINESIN 2 (ARK2)	AT1G01950	ARK2	1:325378-337582	NOTEST	9.85675	5.26541	-0.904564	0.788481	0.430415	1	AT1G01950	ARK2	1:325378-337582	OK	7.44652	15.7353	1.07937	-1.02556	0.305099	0.486088	AT1G01950	ARK2	1:325378-337582	OK	9.85675	7.44652	-0.404546	0.381265	0.703006	0.833478	AT1G01950	ARK2	1:325378-337582	OK	5.26541	15.7353	1.57939	-1.34588	0.178343	0.335036
AT1G01960	AT1G01960.1	embryo sac development arrest 10 (EDA10); FUNCTIONS IN: binding, ARF guanyl-nucleotide exchange factor activity, guanyl-nucleotide exchange factor activity; INVOLVED IN: megagametogenesis; LOCATED IN: cytosol, nucleus; EXPRESSED IN: 23 plant structures; EXPRESSED DURING: 13 growth stages; CONTAINS InterPro DOMAIN/s: SEC7-like (InterPro:IPR000904), Armadillo-type fold (InterPro:IPR016024), Protein…	protein_coding	EMBRYO SAC DEVELOPMENT ARREST 10 (EDA10)	EMBRYO SAC DEVELOPMENT ARREST 10 (EDA10)	AT1G01960	EDA10	1:325378-337582	NOTEST	6.46135	0	-1.79769e+308	-1.79769e+308	0.0319741	1	AT1G01960	EDA10	1:325378-337582	OK	22.7401	11.1863	-1.02351	1.28497	0.198803	0.366304	AT1G01960	EDA10	1:325378-337582	OK	6.46135	22.7401	1.81533	-2.07358	0.0381184	0.190524	AT1G01960	EDA10	1:325378-337582	NOTEST	0	11.1863	1.79769e+308	1.79769e+308	0.0260561	1
AT1G01970	AT1G01970.1	Tetratricopeptide repeat (TPR)-like superfamily protein; CONTAINS InterPro DOMAIN/s: Pentatricopeptide repeat (InterPro:IPR002885); BEST Arabidopsis thaliana protein match is: pentatricopeptide (PPR) repeat-containing protein (TAIR:AT1G19520.1); Has 15559 Blast hits to 6864 proteins in 176 species: Archae - 0; Bacteria - 16; Metazoa - 92; Fungi - 19; Plants - 15148; Viruses - 0; Other Eukaryotes …	protein_coding			AT1G01970	AT1G01970	1:338290-340077	NOTEST	3.10285	6.25915	1.01237	-0.616611	0.537491	1	AT1G01970	AT1G01970	1:338290-340077	NOTEST	4.54533	0.815375	-2.47885	1.40874	0.158911	1	AT1G01970	AT1G01970	1:338290-340077	NOTEST	3.10285	4.54533	0.550793	-0.352732	0.724289	1	AT1G01970	AT1G01970	1:338290-340077	NOTEST	6.25915	0.815375	-2.94043	1.6825	0.0924729	1
AT1G01980	AT1G01980.1	member of Reticuline oxidase-like family	protein_coding		SIMILAR TO ELECTRON CARRIER 1A (SEC1A); (ATSEC1A)	AT1G01980	AT1G01980	1:340171-341999	NOTEST	0	0	0	0	1	1	AT1G01980	AT1G01980	1:340171-341999	NOTEST	0	0	0	0	1	1	AT1G01980	AT1G01980	1:340171-341999	NOTEST	0	0	0	0	1	1	AT1G01980	AT1G01980	1:340171-341999	NOTEST	0	0	0	0	1	1
AT1G01990	AT1G01990.1	unknown protein; Has 32 Blast hits to 32 proteins in 6 species: Archae - 0; Bacteria - 0; Metazoa - 0; Fungi - 0; Plants - 32; Viruses - 0; Other Eukaryotes - 0 (source: NCBI BLink).	protein_coding			AT1G01990	AT1G01990	1:343165-344341	NOTEST	1.17089	0	-1.79769e+308	-1.79769e+308	0.158655	1	AT1G01990	AT1G01990	1:343165-344341	NOTEST	0	1.21531	1.79769e+308	1.79769e+308	0.158655	1	AT1G01990	AT1G01990	1:343165-344341	NOTEST	1.17089	0	-1.79769e+308	-1.79769e+308	0.158655	1	AT1G01990	AT1G01990	1:343165-344341	NOTEST	0	1.21531	1.79769e+308	1.79769e+308	0.158655	1
AT1G02000	AT1G02000.1	UDP-D-glucuronate 4-epimerase	protein_coding	UDP-D-GLUCURONATE 4-EPIMERASE 2 (GAE2)	UDP-D-GLUCURONATE 4-EPIMERASE 2 (GAE2)	AT1G02000	GAE2	1:345811-347592	OK	0.759003	14.7139	4.27693	-2.62684	0.00861822	0.143301	AT1G02000	GAE2	1:345811-347592	NOTEST	0	0	0	0	1	1	AT1G02000	GAE2	1:345811-347592	NOTEST	0.759003	0	-1.79769e+308	-1.79769e+308	0.158655	1	AT1G02000	GAE2	1:345811-347592	OK	14.7139	0	-1.79769e+308	-1.79769e+308	0.0354842	0.191049
AT1G02010	AT1G02010.1	member of KEULE Gene Family	protein_coding	SECRETORY 1A (SEC1A)	SECRETORY 1A (SEC1A)	AT1G02010	SEC1A	1:347890-352480	NOTEST	0.5714	0	-1.79769e+308	-1.79769e+308	0.227966	1	AT1G02010	SEC1A	1:347890-352480	NOTEST	0	7.46139	1.79769e+308	1.79769e+308	0.0677965	1	AT1G02010	SEC1A	1:347890-352480	NOTEST	0.5714	0	-1.79769e+308	-1.79769e+308	0.227966	1	AT1G02010	SEC1A	1:347890-352480	NOTEST	0	7.46139	1.79769e+308	1.79769e+308	0.0689049	1
AT1G02020	AT1G02020.1	nitroreductase family protein; FUNCTIONS IN: oxidoreductase activity, acting on NADH or NADPH, nitrogenous group as acceptor, oxidoreductase activity; INVOLVED IN: metabolic process; LOCATED IN: chloroplast; EXPRESSED IN: 23 plant structures; EXPRESSED DURING: 13 growth stages; CONTAINS InterPro DOMAIN/s: Nitroreductase-like (InterPro:IPR000415); Has 762 Blast hits to 681 proteins in 314 species:…	protein_coding			AT1G02020	AT1G02020	1:352636-354969	OK	2.96141	17.6128	2.57227	-1.71825	0.0857511	0.229438	AT1G02020	AT1G02020	1:352636-354969	NOTEST	2.84023	12.0072	2.07982	-1.4925	0.135569	1	AT1G02020	AT1G02020	1:352636-354969	NOTEST	2.96141	2.84023	-0.0602747	0.0381098	0.9696	1	AT1G02020	AT1G02020	1:352636-354969	OK	17.6128	12.0072	-0.552724	0.470649	0.637891	0.775852
AT1G02030	AT1G02030.1	C2H2-like zinc finger protein; FUNCTIONS IN: sequence-specific DNA binding transcription factor activity, zinc ion binding, nucleic acid binding; INVOLVED IN: regulation of transcription; LOCATED IN: intracellular; CONTAINS InterPro DOMAIN/s: Zinc finger, C2H2-like (InterPro:IPR015880), Zinc finger, C2H2-type (InterPro:IPR007087); BEST Arabidopsis thaliana protein match is: C2H2-like zinc finger …	protein_coding			AT1G02030	AT1G02030	1:355320-357258	NOTEST	0	0	0	0	1	1	AT1G02030	AT1G02030	1:355320-357258	NOTEST	0	0	0	0	1	1	AT1G02030	AT1G02030	1:355320-357258	NOTEST	0	0	0	0	1	1	AT1G02030	AT1G02030	1:355320-357258	NOTEST	0	0	0	0	1	1
AT1G02040	AT1G02040.1	C2H2-type zinc finger family protein; FUNCTIONS IN: sequence-specific DNA binding transcription factor activity, zinc ion binding, nucleic acid binding; LOCATED IN: intracellular; CONTAINS InterPro DOMAIN/s: Zinc finger, C2H2-like (InterPro:IPR015880), Zinc finger, C2H2-type (InterPro:IPR007087); BEST Arabidopsis thaliana protein match is: C2H2-like zinc finger protein (TAIR:AT2G17180.1); Has 550…	protein_coding			AT1G02040	AT1G02040	1:358103-360518	LOWDATA	0	0	2.34304e-310	0	1	1	AT1G02040	AT1G02040	1:358103-360518	LOWDATA	0	0	2.35611e-310	0	1	1	AT1G02040	AT1G02040	1:358103-360518	LOWDATA	0	0	2.3709e-310	0	1	1	AT1G02040	AT1G02040	1:358103-360518	LOWDATA	0	0	2.36734e-310	0	1	1
AT1G02050	AT1G02050.1	LESS ADHESIVE POLLEN 6 (LAP6); FUNCTIONS IN: transferase activity, transferring acyl groups other than amino-acyl groups, catalytic activity, acyltransferase activity; INVOLVED IN: phenylpropanoid biosynthetic process, pollen exine formation; EXPRESSED IN: 11 plant structures; EXPRESSED DURING: 6 growth stages; CONTAINS InterPro DOMAIN/s: Chalcone/stilbene synthase, N-terminal (InterPro:IPR001099…	protein_coding	LESS ADHESIVE POLLEN 6 (LAP6)	POLYKETIDE SYNTHASE A (PSKA);LESS ADHESIVE POLLEN 6 (LAP6)	AT1G02050,CUFF	LAP6	1:358103-360518	LOWDATA	0	0	2.34304e-310	0	1	1	AT1G02050,CUFF	LAP6	1:358103-360518	LOWDATA	0	0	2.35611e-310	0	1	1	AT1G02050,CUFF	LAP6	1:358103-360518	LOWDATA	0	0	2.3709e-310	0	1	1	AT1G02050,CUFF	LAP6	1:358103-360518	LOWDATA	0	0	2.36734e-310	0	1	1
AT1G02060	AT1G02060.1	Tetratricopeptide repeat (TPR)-like superfamily protein; INVOLVED IN: biological_process unknown; LOCATED IN: chloroplast; EXPRESSED IN: 11 plant structures; EXPRESSED DURING: 6 growth stages; CONTAINS InterPro DOMAIN/s: Pentatricopeptide repeat (InterPro:IPR002885); BEST Arabidopsis thaliana protein match is: Tetratricopeptide repeat (TPR)-like superfamily protein (TAIR:AT2G37230.1); Has 43508 B…	protein_coding			AT1G02060	AT1G02060	1:360917-363094	NOTEST	0	0	0	0	1	1	AT1G02060	AT1G02060	1:360917-363094	NOTEST	0	0	0	0	1	1	AT1G02060	AT1G02060	1:360917-363094	NOTEST	0	0	0	0	1	1	AT1G02060	AT1G02060	1:360917-363094	NOTEST	0	0	0	0	1	1
AT1G02065	AT1G02065.1	Encodes an SBP-box gene, a member of the SPL gene family. Mutants are affected in micro- and megasporogenesis, trichome formation on sepals, and stamen filament elongation.	protein_coding	SQUAMOSA PROMOTER BINDING PROTEIN-LIKE 8 (SPL8)	SQUAMOSA PROMOTER BINDING PROTEIN-LIKE 8 (SPL8)	AT1G02065	SPL8	1:365208-367340	NOTEST	0	0	0	0	1	1	AT1G02065	SPL8	1:365208-367340	NOTEST	0	4.51989	1.79769e+308	1.79769e+308	0.10565	1	AT1G02065	SPL8	1:365208-367340	NOTEST	0	0	0	0	1	1	AT1G02065	SPL8	1:365208-367340	NOTEST	0	4.51989	1.79769e+308	1.79769e+308	0.125675	1
AT1G02070	AT1G02070.1	unknown protein; BEST Arabidopsis thaliana protein match is: unknown protein (TAIR:AT3G60520.1); Has 98 Blast hits to 98 proteins in 13 species: Archae - 0; Bacteria - 0; Metazoa - 0; Fungi - 0; Plants - 98; Viruses - 0; Other Eukaryotes - 0 (source: NCBI BLink).	protein_coding			AT1G02070	AT1G02070	1:370256-370967	NOTEST	0	0	0	0	1	1	AT1G02070	AT1G02070	1:370256-370967	NOTEST	0	0	0	0	1	1	AT1G02070	AT1G02070	1:370256-370967	NOTEST	0	0	0	0	1	1	AT1G02070	AT1G02070	1:370256-370967	NOTEST	0	0	0	0	1	1
AT1G02074	AT1G02074.1	unknown protein; Has 30201 Blast hits to 17322 proteins in 780 species: Archae - 12; Bacteria - 1396; Metazoa - 17338; Fungi - 3422; Plants - 5037; Viruses - 0; Other Eukaryotes - 2996 (source: NCBI BLink).	protein_coding			AT1G02074	AT1G02074	1:372063-372210	NOTEST	0	0	0	0	1	1	AT1G02074	AT1G02074	1:372063-372210	NOTEST	0	0	0	0	1	1	AT1G02074	AT1G02074	1:372063-372210	NOTEST	0	0	0	0	1	1	AT1G02074	AT1G02074	1:372063-372210	NOTEST	0	0	0	0	1	1
AT1G02080	AT1G02080.1	transcription regulators; FUNCTIONS IN: transcription regulator activity; LOCATED IN: membrane; EXPRESSED IN: 25 plant structures; EXPRESSED DURING: 15 growth stages; CONTAINS InterPro DOMAIN/s: CCR4-Not complex component, Not1 (InterPro:IPR007196); Has 1434 Blast hits to 680 proteins in 246 species: Archae - 0; Bacteria - 196; Metazoa - 419; Fungi - 362; Plants - 144; Viruses - 0; Other Eukaryot…	protein_coding			AT1G02080	AT1G02080	1:373334-386847	NOTEST	2.96072	0.592724	-2.32051	1.35205	0.176358	1	AT1G02080	AT1G02080	1:373334-386847	NOTEST	1.5347	10.6446	2.79409	-2.27789	0.0227333	1	AT1G02080	AT1G02080	1:373334-386847	NOTEST	2.96072	1.5347	-0.947988	0.719688	0.471717	1	AT1G02080	AT1G02080	1:373334-386847	NOTEST	0.592724	10.6446	4.16661	-2.5518	0.0107168	1
AT1G02090	AT1G02090.1	encodes a phosphoprotein that is a subunit of the COP9 signalosome. Mutants exhibit constitutive photomorphogenic phenotype.	protein_coding	FUSCA 5 (FUS5)	FUSCA 5 (FUS5);ARABIDOPSIS THALIANA COP9 SIGNALOSOME SUBUNIT 7 (ATCSN7);CONSTITUTIVE PHOTOMORPHOGENIC 15 (COP15);COP9 SIGNALOSOME SUBUNIT 7 (CSN7)	AT1G02090	CSN7	1:387276-389647	NOTEST	4.56355	0	-1.79769e+308	-1.79769e+308	0.150361	1	AT1G02090	CSN7	1:387276-389647	NOTEST	0.587055	8.62444	3.87686	-1.67873	0.0932055	1	AT1G02090	CSN7	1:387276-389647	NOTEST	4.56355	0.587055	-2.95859	1.23127	0.218222	1	AT1G02090	CSN7	1:387276-389647	NOTEST	0	8.62444	1.79769e+308	1.79769e+308	0.108299	1
AT1G02100	AT1G02100.3	Leucine carboxyl methyltransferase; FUNCTIONS IN: methyltransferase activity; INVOLVED IN: biological_process unknown; LOCATED IN: cellular_component unknown; EXPRESSED IN: 22 plant structures; EXPRESSED DURING: 14 growth stages; CONTAINS InterPro DOMAIN/s: Leucine carboxyl methyltransferase, LCTM1 1 (InterPro:IPR016651), Leucine carboxyl methyltransferase, eukaryotic (InterPro:IPR021121), Leucin…	protein_coding	SUPPRESSOR OF BRI1 (SBI1)	SUPPRESSOR OF BRI1 (SBI1)	AT1G02100,CUFF	AT1G02100	1:389811-395528	NOTEST	2.50249	0	-1.79769e+308	-1.79769e+308	0.169754	1	AT1G02100,CUFF	AT1G02100	1:389811-395528	OK	41.753	0.993348	-5.39344	2.3522	0.0186627	0.146589	AT1G02100,CUFF	AT1G02100	1:389811-395528	OK	2.50249	41.753	4.06044	-2.65376	0.00795999	0.131202	AT1G02100,CUFF	AT1G02100	1:389811-395528	NOTEST	0	0.993348	1.79769e+308	1.79769e+308	0.258369	1
AT1G02110	AT1G02110.1	Protein of unknown function (DUF630 and DUF632); FUNCTIONS IN: molecular_function unknown; INVOLVED IN: N-terminal protein myristoylation; LOCATED IN: plasma membrane; EXPRESSED IN: 22 plant structures; EXPRESSED DURING: 14 growth stages; CONTAINS InterPro DOMAIN/s: Protein of unknown function DUF630 (InterPro:IPR006868), Protein of unknown function DUF632 (InterPro:IPR006867); BEST Arabidopsis t…	protein_coding			AT1G02110	AT1G02110	1:389811-395528	LOWDATA	5.13665	0	-1.79769e+308	0	1	1	AT1G02110	AT1G02110	1:389811-395528	LOWDATA	0	0	2.35612e-310	0	1	1	AT1G02110	AT1G02110	1:389811-395528	LOWDATA	5.13665	0	-1.79769e+308	0	1	1	AT1G02110	AT1G02110	1:389811-395528	LOWDATA	0	0	2.36734e-310	0	1	1
AT1G02120	AT1G02120.1	Encodes VAD1 (Vascular Associated Death1), a regulator of cell death and defense responses in vascular tissues. VAD1 is a putative membrane associated protein and contains a GRAM domain. vad1 is a lesion mimic mutant that exhibits light conditional appearance of propagative HR (hypersensitive response)-like lesions along the vascular system.	protein_coding	VASCULAR ASSOCIATED DEATH1 (VAD1)	VASCULAR ASSOCIATED DEATH1 (VAD1)	AT1G02120	VAD1	1:395760-399897	OK	15.0997	8.47871	-0.832607	0.739383	0.459675	0.645806	AT1G02120	VAD1	1:395760-399897	OK	13.8374	4.98882	-1.4718	1.15144	0.249551	0.425715	AT1G02120	VAD1	1:395760-399897	OK	15.0997	13.8374	-0.125953	0.122173	0.902762	0.952306	AT1G02120	VAD1	1:395760-399897	OK	8.47871	4.98882	-0.765147	0.543843	0.586549	0.736272
AT1G02130	AT1G02130.1	Belongs to the Rab1 GTPase subfamily. This small GTP-binding protein is required in ER to Golgi transportation.	protein_coding	RAS 5 (RA-5)	ARABIDOPSIS THALIANA RESPONSIVE TO ABSCISIC ACID 1B (ATRAB1B);ARABIDOPSIS RAS 5 (ARA5);RAS 5 (RA-5);RAS 5 (ARA-5);ARABIDOPSIS THALIANA RAB D2A (ATRABD2A);RAB D2A (RABD2A)	AT1G02130	ATRABD2A	1:400034-401882	NOTEST	11.045	0	-1.79769e+308	-1.79769e+308	0.0912112	1	AT1G02130	ATRABD2A	1:400034-401882	OK	6.59022	36.9535	2.48731	-1.88251	0.0597666	0.198723	AT1G02130	ATRABD2A	1:400034-401882	OK	11.045	6.59022	-0.744997	0.537101	0.591198	0.759571	AT1G02130	ATRABD2A	1:400034-401882	OK	0	36.9535	1.79769e+308	1.79769e+308	0.0432286	0.191049
AT1G02136	AT1G02136.1	pseudogene of phagocytosis and cell motility protein	pseudogene			AT1G02136	AT1G02136	1:402692-402961	NOTEST	0	0	0	0	1	1	AT1G02136	AT1G02136	1:402692-402961	NOTEST	0	0	0	0	1	1	AT1G02136	AT1G02136	1:402692-402961	NOTEST	0	0	0	0	1	1	AT1G02136	AT1G02136	1:402692-402961	NOTEST	0	0	0	0	1	1
AT1G29920	AT1G29920.1	Encodes lhcb1.1 a component of the LHCIIb light harvesting complex associated with photosystem II.	protein_coding	CHLOROPHYLL A/B-BINDING PROTEIN 2 (CAB2) (LHCB1.1); (AB165)	CHLOROPHYLL A/B-BINDING PROTEIN 2 (CAB2);LIGHT HARVESTING CHLOROPHYLL A/B-BINDING PROTEIN 1.1	XLOC_005832	AB165	1:10472277-10475959	OK	122.611	156.639	0.353349	-0.432629	0.665284	0.806095	XLOC_005832	AB165	1:10472277-10475959	OK	979.947	0.01	-16.5804	-1.79769e+308	1.8727e-14	1.58861e-10	XLOC_005832	AB165	1:10472277-10475959	OK	122.611	979.947	2.99861	-5.01083	5.41962e-07	0.00232258	XLOC_005832	AB165	1:10472277-10475959	OK	156.639	0	-1.79769e+308	-1.79769e+308	0.00134095	0.0769988
AT1G02145	AT1G02145.3	homolog of asparagine-linked glycosylation 12 (ALG12); FUNCTIONS IN: alpha-1,6-mannosyltransferase activity; INVOLVED IN: ER-associated protein catabolic process, protein amino acid terminal N-glycosylation; LOCATED IN: endomembrane system, intrinsic to endoplasmic reticulum membrane; CONTAINS InterPro DOMAIN/s: Alg9-like mannosyltransferase (InterPro:IPR005599); Has 793 Blast hits to 783 protein…	protein_coding	HOMOLOG OF ASPARAGINE-LINKED GLYCOSYLATION 12 (ALG12)	HOMOLOG OF ASPARAGINE-LINKED GLYCOSYLATION 12 (ALG12);EMS-MUTAGENIZED BRI1(BRASSINOSTEROID INSENSITIVE 1) SUPPRESSOR 4 (EBS4)	AT1G02145,CUFF	EBS4	1:404599-410611	NOTEST	2.46715	4.50377	0.868285	-0.486429	0.626663	1	AT1G02145,CUFF	EBS4	1:404599-410611	NOTEST	0	0	0	0	1	1	AT1G02145,CUFF	EBS4	1:404599-410611	NOTEST	2.46715	0	-1.79769e+308	-1.79769e+308	0.144422	1	AT1G02145,CUFF	EBS4	1:404599-410611	NOTEST	4.50377	0	-1.79769e+308	-1.79769e+308	0.092258	1
AT1G02150	AT1G02150.1	Tetratricopeptide repeat (TPR)-like superfamily protein; FUNCTIONS IN: binding; LOCATED IN: chloroplast; EXPRESSED IN: 22 plant structures; EXPRESSED DURING: 13 growth stages; CONTAINS InterPro DOMAIN/s: Pentatricopeptide repeat (InterPro:IPR002885), Tetratricopeptide-like helical (InterPro:IPR011990); BEST Arabidopsis thaliana protein match is: Pentatricopeptide repeat (PPR) superfamily protein …	protein_coding			AT1G02150	AT1G02150	1:404599-410611	LOWDATA	45.1701	7.63867	-2.56397	0	1	1	AT1G02150	AT1G02150	1:404599-410611	LOWDATA	5.89243	23.0345	1.96686	0	1	1	AT1G02150	AT1G02150	1:404599-410611	LOWDATA	45.1701	5.89243	-2.93843	0	1	1	AT1G02150	AT1G02150	1:404599-410611	LOWDATA	7.63867	23.0345	1.59241	0	1	1
AT1G02160	AT1G02160.2	Cox19 family protein (CHCH motif); FUNCTIONS IN: molecular_function unknown; INVOLVED IN: biological_process unknown; LOCATED IN: cellular_component unknown; EXPRESSED IN: 24 plant structures; EXPRESSED DURING: 14 growth stages; CONTAINS InterPro DOMAIN/s: MTCP1 (InterPro:IPR009069), CHCH (InterPro:IPR010625); Has 36 Blast hits to 36 proteins in 21 species: Archae - 0; Bacteria - 0; Metazoa - 2; …	protein_coding			AT1G02160	AT1G02160	1:410747-411597	OK	13.1077	0	-1.79769e+308	-1.79769e+308	0.125675	0.284584	AT1G02160	AT1G02160	1:410747-411597	NOTEST	0	10.5823	1.79769e+308	1.79769e+308	0.124107	1	AT1G02160	AT1G02160	1:410747-411597	OK	13.1077	0	-1.79769e+308	-1.79769e+308	0.10565	0.264851	AT1G02160	AT1G02160	1:410747-411597	NOTEST	0	10.5823	1.79769e+308	1.79769e+308	0.133629	1
AT1G02170	AT1G02170.1	Encodes a type I metacaspase. Two Arabidopsis metacaspases, AT1G02170 (MC1) and AT4G25110 (MC2) antagonistically control programmed cell death in Arabidopsis. MC1 is a positive regulator of cell death and requires conserved caspase-like putative catalytic residues for its function. MC2 negatively regulates cell death. This function is independent of the putative catalytic residues. A third type I…	protein_coding	METACASPASE 1 (MC1)	LSD ONE LIKE 3 (LOL3);ARABIDOPSIS THALIANA METACASPASE 1B (ATMCPB1);METACASPASE 1B (MCP1b);METACASPASE 1 (AMC1);ARABIDOPSIS THALIANA METACASPASE 1 (ATMC1);METACASPASE 1 (MC1);METACASPASE 1B (AtMCP1b)	AT1G02170	MCP1B	1:411778-414645	NOTEST	3.13379	3.05942	-0.0346512	0.0181046	0.985555	1	AT1G02170	MCP1B	1:411778-414645	OK	4.51142	16.8364	1.89993	-1.35521	0.17535	0.339068	AT1G02170	MCP1B	1:411778-414645	NOTEST	3.13379	4.51142	0.525673	-0.314102	0.753444	1	AT1G02170	MCP1B	1:411778-414645	OK	3.05942	16.8364	2.46025	-1.56863	0.116735	0.253381
AT1G02180	AT1G02180.1	ferredoxin-related; FUNCTIONS IN: molecular_function unknown; INVOLVED IN: biological_process unknown; LOCATED IN: endomembrane system; EXPRESSED IN: 23 plant structures; EXPRESSED DURING: 15 growth stages; Has 54 Blast hits to 54 proteins in 11 species: Archae - 0; Bacteria - 0; Metazoa - 0; Fungi - 0; Plants - 54; Viruses - 0; Other Eukaryotes - 0 (source: NCBI BLink).	protein_coding			AT1G02180	AT1G02180	1:411778-414645	NOTEST	0	0	0	0	1	1	AT1G02180	AT1G02180	1:411778-414645	NOTEST	0	6.30066	1.79769e+308	1.79769e+308	0.124107	1	AT1G02180	AT1G02180	1:411778-414645	NOTEST	0	0	0	0	1	1	AT1G02180	AT1G02180	1:411778-414645	NOTEST	0	6.30066	1.79769e+308	1.79769e+308	0.133629	1
AT1G02190	AT1G02190.1	Fatty acid hydroxylase superfamily; FUNCTIONS IN: oxidoreductase activity, iron ion binding, catalytic activity; INVOLVED IN: oxidation reduction, fatty acid biosynthetic process; LOCATED IN: endoplasmic reticulum; EXPRESSED IN: 12 plant structures; EXPRESSED DURING: 6 growth stages; CONTAINS InterPro DOMAIN/s: Fatty acid hydroxylase (InterPro:IPR006694), Uncharacterised protein, Wax2 C-terminal …	protein_coding			AT1G02190	AT1G02190	1:415078-418010	NOTEST	0	0	0	0	1	1	AT1G02190	AT1G02190	1:415078-418010	NOTEST	0	0	0	0	1	1	AT1G02190	AT1G02190	1:415078-418010	NOTEST	0	0	0	0	1	1	AT1G02190	AT1G02190	1:415078-418010	NOTEST	0	0	0	0	1	1
AT1G02205	AT1G02205.3	Expression of the CER1 gene associated with production of stem epicuticular wax and pollen fertility. Biochemical studies showed that cer1 mutants are blocked in the conversion of stem wax C30 aldehydes to C29 alkanes, and they also lack the secondary alcohols and ketones. These suggested the CER1 protein is an aldehyde decarbonylase, but the exact molecular function of this protein remains to be…	protein_coding	ECERIFERUM 1 (CER1)	ECERIFERUM 1 (CER1)	AT1G02205	CER1	1:418747-422438	NOTEST	5.05809	0	-1.79769e+308	-1.79769e+308	0.0923258	1	AT1G02205	CER1	1:418747-422438	OK	12.6575	4.81044	-1.39575	1.06908	0.285035	0.463743	AT1G02205	CER1	1:418747-422438	OK	5.05809	12.6575	1.32332	-1.08149	0.279481	0.477529	AT1G02205	CER1	1:418747-422438	NOTEST	0	4.81044	1.79769e+308	1.79769e+308	0.108091	1
AT1G02210	AT1G02210.1	NAC (No Apical Meristem) domain transcriptional regulator superfamily protein; FUNCTIONS IN: DNA binding; INVOLVED IN: regulation of transcription; LOCATED IN: cellular_component unknown; CONTAINS InterPro DOMAIN/s: No apical meristem (NAM) protein (InterPro:IPR003441); BEST Arabidopsis thaliana protein match is: NAC domain containing protein 4 (TAIR:AT1G02230.1); Has 519 Blast hits to 519 protei…	protein_coding			AT1G02210	AT1G02210	1:427547-427811	NOTEST	0	0	0	0	1	1	AT1G02210	AT1G02210	1:427547-427811	NOTEST	0	0	0	0	1	1	AT1G02210	AT1G02210	1:427547-427811	NOTEST	0	0	0	0	1	1	AT1G02210	AT1G02210	1:427547-427811	NOTEST	0	0	0	0	1	1
AT1G02220	AT1G02220.1	NAC domain containing protein 3 (NAC003); FUNCTIONS IN: sequence-specific DNA binding transcription factor activity; INVOLVED IN: multicellular organismal development, regulation of transcription; LOCATED IN: cellular_component unknown; EXPRESSED IN: 17 plant structures; EXPRESSED DURING: LP.06 six leaves visible, LP.04 four leaves visible, 4 anthesis, 4 leaf senescence stage, petal differentiati…	protein_coding	NAC DOMAIN CONTAINING PROTEIN 3 (NAC003)	NAC DOMAIN CONTAINING PROTEIN 3 (NAC003);NAC DOMAIN CONTAINING PROTEIN 3 (ANAC003)	AT1G02220	ANAC003	1:428813-430647	NOTEST	4.54635	0.574294	-2.98485	1.55952	0.118873	1	AT1G02220	ANAC003	1:428813-430647	NOTEST	0	0	0	0	1	1	AT1G02220	ANAC003	1:428813-430647	NOTEST	4.54635	0	-1.79769e+308	-1.79769e+308	0.10565	1	AT1G02220	ANAC003	1:428813-430647	NOTEST	0.574294	0	-1.79769e+308	-1.79769e+308	0.158655	1
AT1G02228	AT1G02228.1	pseudogene of no apical meristem (NAM) family protein	transposable_element_gene			AT1G02228	AT1G02228	1:433030-433819	NOTEST	0	0	0	0	1	1	AT1G02228	AT1G02228	1:433030-433819	NOTEST	0	0	0	0	1	1	AT1G02228	AT1G02228	1:433030-433819	NOTEST	0	0	0	0	1	1	AT1G02228	AT1G02228	1:433030-433819	NOTEST	0	0	0	0	1	1
AT1G02230	AT1G02230.1	NAC domain containing protein 4 (NAC004); FUNCTIONS IN: sequence-specific DNA binding transcription factor activity; INVOLVED IN: multicellular organismal development, regulation of transcription; LOCATED IN: cellular_component unknown; CONTAINS InterPro DOMAIN/s: No apical meristem (NAM) protein (InterPro:IPR003441); BEST Arabidopsis thaliana protein match is: NAC domain containing protein 5 (TA…	protein_coding	NAC DOMAIN CONTAINING PROTEIN 4 (NAC004)	NAC DOMAIN CONTAINING PROTEIN 4 (ANAC004);NAC DOMAIN CONTAINING PROTEIN 4 (NAC004)	AT1G02230	ANAC004	1:435173-436776	NOTEST	0	0	0	0	1	1	AT1G02230	ANAC004	1:435173-436776	NOTEST	0	0	0	0	1	1	AT1G02230	ANAC004	1:435173-436776	NOTEST	0	0	0	0	1	1	AT1G02230	ANAC004	1:435173-436776	NOTEST	0	0	0	0	1	1
AT1G02250	AT1G02250.1	NAC domain containing protein 5 (NAC005); FUNCTIONS IN: sequence-specific DNA binding transcription factor activity; INVOLVED IN: multicellular organismal development, regulation of transcription; LOCATED IN: cellular_component unknown; EXPRESSED IN: xylem; CONTAINS InterPro DOMAIN/s: No apical meristem (NAM) protein (InterPro:IPR003441); BEST Arabidopsis thaliana protein match is: NAC domain con…	protein_coding	NAC DOMAIN CONTAINING PROTEIN 5 (NAC005)	NAC DOMAIN CONTAINING PROTEIN 5 (NAC005);NAC DOMAIN CONTAINING PROTEIN 5 (anac005)	AT1G02250	anac005	1:437950-439559	NOTEST	0	0	0	0	1	1	AT1G02250	anac005	1:437950-439559	NOTEST	0	0	0	0	1	1	AT1G02250	anac005	1:437950-439559	NOTEST	0	0	0	0	1	1	AT1G02250	anac005	1:437950-439559	NOTEST	0	0	0	0	1	1
AT1G02260	AT1G02260.1	Divalent ion symporter; FUNCTIONS IN: citrate transmembrane transporter activity, transporter activity; INVOLVED IN: citrate transport, transmembrane transport; LOCATED IN: endomembrane system, integral to membrane; EXPRESSED IN: 24 plant structures; EXPRESSED DURING: 13 growth stages; CONTAINS InterPro DOMAIN/s: Divalent ion symporter (InterPro:IPR004680); Has 9789 Blast hits to 6672 proteins in…	protein_coding			AT1G02260	AT1G02260	1:440440-442877	NOTEST	0	0	0	0	1	1	AT1G02260	AT1G02260	1:440440-442877	NOTEST	0	10.0874	1.79769e+308	1.79769e+308	0.0648572	1	AT1G02260	AT1G02260	1:440440-442877	NOTEST	0	0	0	0	1	1	AT1G02260	AT1G02260	1:440440-442877	NOTEST	0	10.0874	1.79769e+308	1.79769e+308	0.0648572	1
AT1G02270	AT1G02270.1	Calcium-binding endonuclease/exonuclease/phosphatase family; FUNCTIONS IN: catalytic activity, calcium ion binding; INVOLVED IN: response to cold; LOCATED IN: nucleus; EXPRESSED IN: 22 plant structures; EXPRESSED DURING: 13 growth stages; CONTAINS InterPro DOMAIN/s: EF-HAND 2 (InterPro:IPR018249), EF-hand-like domain (InterPro:IPR011992), Endonuclease/exonuclease/phosphatase (InterPro:IPR005135);…	protein_coding			AT1G02270	AT1G02270	1:443148-446235	NOTEST	5.54706	7.88206	0.50685	-0.353584	0.723651	1	AT1G02270	AT1G02270	1:443148-446235	NOTEST	2.05675	6.88084	1.74222	-1.10848	0.267657	1	AT1G02270	AT1G02270	1:443148-446235	NOTEST	5.54706	2.05675	-1.43136	0.916995	0.359145	1	AT1G02270	AT1G02270	1:443148-446235	NOTEST	7.88206	6.88084	-0.195988	0.1348	0.89277	1
AT1G02280	AT1G02280.1	Encodes a GTP-binding GTP-ase. Component of the chloroplast protein import machinery. Required for import of POR B into plastids. Toc33 phosphorylation may not play an important role in vivo.	protein_coding	TRANSLOCON AT THE OUTER ENVELOPE MEMBRANE OF CHLOROPLASTS 33 (TOC33)	TRANSLOCON AT THE OUTER ENVELOPE MEMBRANE OF CHLOROPLASTS 33 (TOC33);PLASTID PROTEIN IMPORT 1 (PPI1); (ATTOC33)	AT1G02280	ATTOC33	1:448462-450426	OK	25.7118	11.6018	-1.14808	0.971066	0.331516	0.526227	AT1G02280	ATTOC33	1:448462-450426	OK	7.91051	62.1374	2.97362	-2.54711	0.0108619	0.120005	AT1G02280	ATTOC33	1:448462-450426	OK	25.7118	7.91051	-1.70059	1.43242	0.152024	0.332228	AT1G02280	ATTOC33	1:448462-450426	OK	11.6018	62.1374	2.42111	-2.07731	0.0377731	0.191049
AT1G02290	AT1G02290.1	unknown protein; BEST Arabidopsis thaliana protein match is: unknown protein (TAIR:AT3G45830.1); Has 134 Blast hits to 134 proteins in 37 species: Archae - 0; Bacteria - 0; Metazoa - 54; Fungi - 0; Plants - 78; Viruses - 0; Other Eukaryotes - 2 (source: NCBI BLink).	protein_coding			AT1G02290	AT1G02290	1:450526-452737	NOTEST	3.18271	0	-1.79769e+308	-1.79769e+308	0.142525	1	AT1G02290	AT1G02290	1:450526-452737	NOTEST	0	8.53627	1.79769e+308	1.79769e+308	0.0786496	1	AT1G02290	AT1G02290	1:450526-452737	NOTEST	3.18271	0	-1.79769e+308	-1.79769e+308	0.124107	1	AT1G02290	AT1G02290	1:450526-452737	NOTEST	0	8.53627	1.79769e+308	1.79769e+308	0.0867841	1
AT1G02300	AT1G02300.1	Cysteine proteinases superfamily protein; FUNCTIONS IN: cysteine-type endopeptidase activity, cysteine-type peptidase activity; INVOLVED IN: proteolysis, regulation of catalytic activity; LOCATED IN: endomembrane system; EXPRESSED IN: 22 plant structures; EXPRESSED DURING: 13 growth stages; CONTAINS InterPro DOMAIN/s: Peptidase C1A, papain (InterPro:IPR013128), Peptidase C1A, cathepsin B (InterPr…	protein_coding			AT1G02300	AT1G02300	1:453287-455463	OK	3.17238	40.9869	3.69153	-2.32225	0.0202194	0.1848	AT1G02300	AT1G02300	1:453287-455463	OK	17.7828	16.9493	-0.0692587	0.0560941	0.955267	0.978451	AT1G02300	AT1G02300	1:453287-455463	OK	3.17238	17.7828	2.48685	-1.60698	0.108058	0.268766	AT1G02300	AT1G02300	1:453287-455463	OK	40.9869	16.9493	-1.27394	1.08648	0.277269	0.452748
AT1G02305	AT1G02305.1	Cysteine proteinases superfamily protein; FUNCTIONS IN: cysteine-type endopeptidase activity, cysteine-type peptidase activity; INVOLVED IN: proteolysis, regulation of catalytic activity; LOCATED IN: vacuole; EXPRESSED IN: 23 plant structures; EXPRESSED DURING: 15 growth stages; CONTAINS InterPro DOMAIN/s: Peptidase C1A, papain (InterPro:IPR013128), Peptidase C1A, cathepsin B (InterPro:IPR015643)…	protein_coding			AT1G02305	AT1G02305	1:455687-460696	OK	44.8984	53.6798	0.257715	-0.278056	0.780969	0.879978	AT1G02305	AT1G02305	1:455687-460696	OK	28.1885	23.0108	-0.292796	0.272289	0.7854	0.879777	AT1G02305	AT1G02305	1:455687-460696	OK	44.8984	28.1885	-0.671559	0.731221	0.464644	0.656807	AT1G02305	AT1G02305	1:455687-460696	OK	53.6798	23.0108	-1.22207	1.16073	0.245751	0.419116
AT1G02310	AT1G02310.1	Glycosyl hydrolase superfamily protein; FUNCTIONS IN: cation binding, hydrolase activity, hydrolyzing O-glycosyl compounds, catalytic activity; INVOLVED IN: carbohydrate metabolic process; LOCATED IN: endomembrane system; EXPRESSED IN: 7 plant structures; EXPRESSED DURING: 4 anthesis, petal differentiation and expansion stage, D bilateral stage; CONTAINS InterPro DOMAIN/s: Glycoside hydrolase, ca…	protein_coding	ENDO-BETA-MANNANASE 1 (MAN1)	ENDO-BETA-MANNANASE 1 (MAN1)	AT1G02310	MAN1	1:455687-460696	NOTEST	0	0	0	0	1	1	AT1G02310	MAN1	1:455687-460696	NOTEST	0	0	0	0	1	1	AT1G02310	MAN1	1:455687-460696	NOTEST	0	0	0	0	1	1	AT1G02310	MAN1	1:455687-460696	NOTEST	0	0	0	0	1	1
AT1G02320	AT1G02320.1	unknown protein; Has 0 Blast hits to 0 proteins in 0 species (source: NCBI BLink).	protein_coding			AT1G02320	AT1G02320	1:461827-461974	NOTEST	0	0	0	0	1	1	AT1G02320	AT1G02320	1:461827-461974	NOTEST	0	0	0	0	1	1	AT1G02320	AT1G02320	1:461827-461974	NOTEST	0	0	0	0	1	1	AT1G02320	AT1G02320	1:461827-461974	NOTEST	0	0	0	0	1	1
AT1G02330	AT1G02330.1	CONTAINS InterPro DOMAIN/s: Hepatocellular carcinoma-associated antigen 59 (InterPro:IPR010756); Has 1239 Blast hits to 998 proteins in 204 species: Archae - 4; Bacteria - 71; Metazoa - 421; Fungi - 109; Plants - 87; Viruses - 5; Other Eukaryotes - 542 (source: NCBI BLink).	protein_coding			AT1G02330	AT1G02330	1:462074-463612	OK	16.1484	0	-1.79769e+308	-1.79769e+308	0.0512352	0.189982	AT1G02330	AT1G02330	1:462074-463612	OK	20.2046	3.14918	-2.68163	1.82489	0.0680181	0.20203	AT1G02330	AT1G02330	1:462074-463612	OK	16.1484	20.2046	0.323293	-0.291047	0.771015	0.875709	AT1G02330	AT1G02330	1:462074-463612	NOTEST	0	3.14918	1.79769e+308	1.79769e+308	0.144422	1
AT1G02335	AT1G02335.1	germin-like protein subfamily 2 member 2 precursor (GL22); FUNCTIONS IN: manganese ion binding, nutrient reservoir activity; LOCATED IN: endomembrane system, apoplast; CONTAINS InterPro DOMAIN/s: Cupin, RmlC-type (InterPro:IPR011051), Cupin 1 (InterPro:IPR006045), RmlC-like jelly roll fold (InterPro:IPR014710), Germin (InterPro:IPR001929), Germin, manganese binding site (InterPro:IPR019780); BEST…	protein_coding	GERMIN-LIKE PROTEIN SUBFAMILY 2 MEMBER 2 PRECURSOR (GL22)	GERMIN-LIKE PROTEIN SUBFAMILY 2 MEMBER 2 PRECURSOR (GL22)	AT1G02335	GL22	1:463854-464924	NOTEST	0	0	0	0	1	1	AT1G02335	GL22	1:463854-464924	NOTEST	0	0	0	0	1	1	AT1G02335	GL22	1:463854-464924	NOTEST	0	0	0	0	1	1	AT1G02335	GL22	1:463854-464924	NOTEST	0	0	0	0	1	1
AT1G02340	AT1G02340.1	Encodes a light-inducible, nuclear bHLH protein involved in phytochrome signaling. Mutants exhibit a long-hypocotyl phenotype only under far-red light but not under red light and are defective in other phytochrome A-related responses. Mutants also show blue light response defects. HFR1 interacts with COP1, co-localizes to the nuclear specks and is ubiquinated by COP1.	protein_coding	LONG HYPOCOTYL IN FAR-RED (HFR1)	LONG HYPOCOTYL IN FAR-RED (HFR1);REDUCED PHYTOCHROME SIGNALING 1 (REP1); (FBI1);REDUCED SENSITIVITY TO FAR-RED LIGHT 1 (RSF1)	AT1G02340	HFR1	1:465717-467844	NOTEST	0	0	0	0	1	1	AT1G02340	HFR1	1:465717-467844	OK	12.7407	2.27003	-2.48867	1.48237	0.138242	0.290202	AT1G02340	HFR1	1:465717-467844	OK	0	12.7407	1.79769e+308	1.79769e+308	0.0336263	0.18715	AT1G02340	HFR1	1:465717-467844	NOTEST	0	2.27003	1.79769e+308	1.79769e+308	0.158655	1
AT1G02350	AT1G02350.1	protoporphyrinogen oxidase-related; FUNCTIONS IN: molecular_function unknown; INVOLVED IN: siroheme biosynthetic process; Has 0 Blast hits to 0 proteins in 0 species (source: NCBI BLink).	protein_coding			AT1G02350	AT1G02350	1:469817-470693	NOTEST	0	2.11147	1.79769e+308	1.79769e+308	0.158655	1	AT1G02350	AT1G02350	1:469817-470693	NOTEST	0	0	0	0	1	1	AT1G02350	AT1G02350	1:469817-470693	NOTEST	0	0	0	0	1	1	AT1G02350	AT1G02350	1:469817-470693	NOTEST	2.11147	0	-1.79769e+308	-1.79769e+308	0.158655	1
AT1G02360	AT1G02360.1	Chitinase family protein; FUNCTIONS IN: chitinase activity; INVOLVED IN: carbohydrate metabolic process, cell wall macromolecule catabolic process; LOCATED IN: endomembrane system; EXPRESSED IN: stem, cotyledon, leaf whorl, root; CONTAINS InterPro DOMAIN/s: Glycoside hydrolase, family 19 (InterPro:IPR016283), Glycoside hydrolase, family 19, catalytic (InterPro:IPR000726); BEST Arabidopsis thalian…	protein_coding			AT1G02360	AT1G02360	1:471989-473160	NOTEST	6.78626	0	-1.79769e+308	-1.79769e+308	0.125675	1	AT1G02360	AT1G02360	1:471989-473160	OK	9.82691	13.4343	0.45111	-0.323275	0.746487	0.852395	AT1G02360	AT1G02360	1:471989-473160	OK	6.78626	9.82691	0.534122	-0.369405	0.711826	0.83921	AT1G02360	AT1G02360	1:471989-473160	NOTEST	0	13.4343	1.79769e+308	1.79769e+308	0.0867841	1
AT1G02370	AT1G02370.1	Tetratricopeptide repeat (TPR)-like superfamily protein; CONTAINS InterPro DOMAIN/s: Pentatricopeptide repeat (InterPro:IPR002885); BEST Arabidopsis thaliana protein match is: Tetratricopeptide repeat (TPR)-like superfamily protein (TAIR:AT4G01990.1); Has 6320 Blast hits to 3912 proteins in 155 species: Archae - 0; Bacteria - 6; Metazoa - 44; Fungi - 46; Plants - 6080; Viruses - 0; Other Eukaryot…	protein_coding			AT1G02370	AT1G02370	1:474499-476511	NOTEST	0.676229	0	-1.79769e+308	-1.79769e+308	0.158655	1	AT1G02370	AT1G02370	1:474499-476511	NOTEST	0	0	0	0	1	1	AT1G02370	AT1G02370	1:474499-476511	NOTEST	0.676229	0	-1.79769e+308	-1.79769e+308	0.158655	1	AT1G02370	AT1G02370	1:474499-476511	NOTEST	0	0	0	0	1	1
AT1G02380	AT1G02380.1	unknown protein; BEST Arabidopsis thaliana protein match is: unknown protein (TAIR:AT4G01960.1); Has 66 Blast hits to 66 proteins in 11 species: Archae - 0; Bacteria - 0; Metazoa - 0; Fungi - 0; Plants - 66; Viruses - 0; Other Eukaryotes - 0 (source: NCBI BLink).	protein_coding			AT1G02380	AT1G02380	1:476999-478971	NOTEST	0	0	0	0	1	1	AT1G02380	AT1G02380	1:476999-478971	NOTEST	0	0	0	0	1	1	AT1G02380	AT1G02380	1:476999-478971	NOTEST	0	0	0	0	1	1	AT1G02380	AT1G02380	1:476999-478971	NOTEST	0	0	0	0	1	1
AT1G02390	AT1G02390.1	Encodes a member of a family of proteins with glycerol-3-phosphate acyltransferase activity.	protein_coding	GLYCEROL-3-PHOSPHATE ACYLTRANSFERASE 2 (GPAT2)	GLYCEROL-3-PHOSPHATE ACYLTRANSFERASE 2 (GPAT2);ARABIDOPSIS THALIANA GLYCEROL-3-PHOSPHATE ACYLTRANSFERASE 2 (ATGPAT2)	AT1G02390	ATGPAT2	1:480851-483292	NOTEST	0	0	0	0	1	1	AT1G02390	ATGPAT2	1:480851-483292	NOTEST	0	0	0	0	1	1	AT1G02390	ATGPAT2	1:480851-483292	NOTEST	0	0	0	0	1	1	AT1G02390	ATGPAT2	1:480851-483292	NOTEST	0	0	0	0	1	1
AT1G02391	AT1G02391.1	unknown protein; Has 30201 Blast hits to 17322 proteins in 780 species: Archae - 12; Bacteria - 1396; Metazoa - 17338; Fungi - 3422; Plants - 5037; Viruses - 0; Other Eukaryotes - 2996 (source: NCBI BLink).	protein_coding			AT1G02391	AT1G02391	1:483763-483919	NOTEST	0	0	0	0	1	1	AT1G02391	AT1G02391	1:483763-483919	NOTEST	0	0	0	0	1	1	AT1G02391	AT1G02391	1:483763-483919	NOTEST	0	0	0	0	1	1	AT1G02391	AT1G02391	1:483763-483919	NOTEST	0	0	0	0	1	1
AT1G02400	AT1G02400.1	Encodes a gibberellin 2-oxidase that acts on C19 gibberellins but not C20 gibberellins.	protein_coding	GIBBERELLIN 2-OXIDASE 6 (GA2OX6)	ARABIDOPSIS THALIANA GIBBERELLIN 2-OXIDASE 4 (ATGA2OX4);ARABIDOPSIS THALIANA GIBBERELLIN 2-OXIDASE 6 (ATGA2OX6);GIBBERELLIN 2-OXIDASE 6 (GA2OX6);DOWNSTREAM TARGET OF AGL15 1 (DTA1)	AT1G02400	ATGA2OX4	1:486800-489577	NOTEST	0.998656	0	-1.79769e+308	-1.79769e+308	0.158655	1	AT1G02400	ATGA2OX4	1:486800-489577	NOTEST	0	1.05216	1.79769e+308	1.79769e+308	0.158655	1	AT1G02400	ATGA2OX4	1:486800-489577	NOTEST	0.998656	0	-1.79769e+308	-1.79769e+308	0.158655	1	AT1G02400	ATGA2OX4	1:486800-489577	NOTEST	0	1.05216	1.79769e+308	1.79769e+308	0.158655	1
AT1G02405	AT1G02405.1	proline-rich family protein; BEST Arabidopsis thaliana protein match is: proline-rich family protein (TAIR:AT1G70990.1); Has 45319 Blast hits to 18313 proteins in 1048 species: Archae - 86; Bacteria - 6513; Metazoa - 15272; Fungi - 3775; Plants - 11142; Viruses - 2024; Other Eukaryotes - 6507 (source: NCBI BLink).	protein_coding			AT1G02405	AT1G02405	1:489978-490505	NOTEST	0	0	0	0	1	1	AT1G02405	AT1G02405	1:489978-490505	NOTEST	0	0	0	0	1	1	AT1G02405	AT1G02405	1:489978-490505	NOTEST	0	0	0	0	1	1	AT1G02405	AT1G02405	1:489978-490505	NOTEST	0	0	0	0	1	1
AT1G02410	AT1G02410.1	cytochrome c oxidase assembly protein CtaG / Cox11 family; FUNCTIONS IN: copper ion binding; INVOLVED IN: biological_process unknown; EXPRESSED IN: 24 plant structures; EXPRESSED DURING: 15 growth stages; CONTAINS InterPro DOMAIN/s: Cytochrome c oxidase assembly protein CtaG/Cox11 (InterPro:IPR007533); Has 2749 Blast hits to 2749 proteins in 659 species: Archae - 0; Bacteria - 997; Metazoa - 98; …	protein_coding			AT1G02410	AT1G02410	1:490924-492926	NOTEST	3.4034	5.5748	0.711942	-0.394785	0.693002	1	AT1G02410	AT1G02410	1:490924-492926	OK	14.5593	0	-1.79769e+308	-1.79769e+308	0.0444683	0.191793	AT1G02410	AT1G02410	1:490924-492926	OK	3.4034	14.5593	2.09689	-1.33706	0.181205	0.368821	AT1G02410	AT1G02410	1:490924-492926	NOTEST	5.5748	0	-1.79769e+308	-1.79769e+308	0.097183	1
AT1G02420	AT1G02420.1	Pentatricopeptide repeat (PPR) superfamily protein; FUNCTIONS IN: molecular_function unknown; INVOLVED IN: biological_process unknown; LOCATED IN: endomembrane system; EXPRESSED IN: 14 plant structures; EXPRESSED DURING: 7 growth stages; CONTAINS InterPro DOMAIN/s: Pentatricopeptide repeat (InterPro:IPR002885); BEST Arabidopsis thaliana protein match is: Tetratricopeptide repeat (TPR)-like superf…	protein_coding			AT1G02420	AT1G02420	1:493682-496062	NOTEST	0	0	0	0	1	1	AT1G02420	AT1G02420	1:493682-496062	NOTEST	0	0	0	0	1	1	AT1G02420	AT1G02420	1:493682-496062	NOTEST	0	0	0	0	1	1	AT1G02420	AT1G02420	1:493682-496062	NOTEST	0	0	0	0	1	1
AT1G02430	AT1G02430.1	A member of ARF GTPase family. A thaliana has 21 members of this family, known to be essential for vesicle coating and uncoating and functions in GTP-binding. Gene encoding ADP-ribosylation factor and similar to other ARFs and ARF-like proteins.	protein_coding	ADP-RIBOSYLATION FACTOR D1B (ARFD1B)	ADP-RIBOSYLATION FACTOR D1B (ARFD1B);ADP-RIBOSYLATION FACTOR D1B (ATARFD1B)	AT1G02430	ATARFD1B	1:493682-496062	NOTEST	0	0	0	0	1	1	AT1G02430	ATARFD1B	1:493682-496062	NOTEST	0	0	0	0	1	1	AT1G02430	ATARFD1B	1:493682-496062	NOTEST	0	0	0	0	1	1	AT1G02430	ATARFD1B	1:493682-496062	NOTEST	0	0	0	0	1	1
AT1G02440	AT1G02440.1	A member of ARF GTPase family. A thaliana has 21 members of this family, known to be essential for vesicle coating and uncoating and functions in GTP-binding. Gene encoding ADP-ribosylation factor and similar to other ARFs and ARF-like proteins.	protein_coding	ADP-RIBOSYLATION FACTOR D1A (ARFD1A)	ADP-RIBOSYLATION FACTOR D1A (ARFD1A);ADP-RIBOSYLATION FACTOR D1A (ATARFD1A)	AT1G02440	ATARFD1A	1:496585-497479	NOTEST	0	0	0	0	1	1	AT1G02440	ATARFD1A	1:496585-497479	NOTEST	0	0	0	0	1	1	AT1G02440	ATARFD1A	1:496585-497479	NOTEST	0	0	0	0	1	1	AT1G02440	ATARFD1A	1:496585-497479	NOTEST	0	0	0	0	1	1
AT1G02450	AT1G02450.1	NIMIN1 modulates PR gene expression according the following model: NPR1 forms a ternary complex with NIMIN1 and TGA factors upon SAR induction that binds to a positive regulatory cis-element of the PR-1 promoter, termed LS7. This leads to PR-1 gene induction. NIMIN1 decreases transcriptional activation, possibly through its EAR motif, which results in fine-tuning of PR-1 gene expression.	protein_coding	NIM1-INTERACTING 1 (NIMIN1)	(NIMIN-1);NIM1-INTERACTING 1 (NIMIN1)	AT1G02450	NIMIN1	1:497975-498516	NOTEST	0	0	0	0	1	1	AT1G02450	NIMIN1	1:497975-498516	NOTEST	0	0	0	0	1	1	AT1G02450	NIMIN1	1:497975-498516	NOTEST	0	0	0	0	1	1	AT1G02450	NIMIN1	1:497975-498516	NOTEST	0	0	0	0	1	1
AT1G02460	AT1G02460.1	Pectin lyase-like superfamily protein; FUNCTIONS IN: polygalacturonase activity; INVOLVED IN: carbohydrate metabolic process; EXPRESSED IN: stem, root, stamen, seed; EXPRESSED DURING: 4 anthesis, E expanded cotyledon stage; CONTAINS InterPro DOMAIN/s: Pectin lyase fold/virulence factor (InterPro:IPR011050), Glycoside hydrolase, family 28 (InterPro:IPR000743), Pectin lyase fold (InterPro:IPR012334…	protein_coding			AT1G02460	AT1G02460	1:504672-507204	NOTEST	0	0	0	0	1	1	AT1G02460	AT1G02460	1:504672-507204	NOTEST	0	0	0	0	1	1	AT1G02460	AT1G02460	1:504672-507204	NOTEST	0	0	0	0	1	1	AT1G02460	AT1G02460	1:504672-507204	NOTEST	0	0	0	0	1	1
AT1G02470	AT1G02470.2	Polyketide cyclase/dehydrase and lipid transport superfamily protein; FUNCTIONS IN: molecular_function unknown; INVOLVED IN: biological_process unknown; LOCATED IN: chloroplast; EXPRESSED IN: 10 plant structures; EXPRESSED DURING: 4 anthesis, C globular stage, petal differentiation and expansion stage; CONTAINS InterPro DOMAIN/s: Streptomyces cyclase/dehydrase (InterPro:IPR005031); BEST Arabidops…	protein_coding			AT1G02470	AT1G02470	1:511764-513624	OK	16.2375	0	-1.79769e+308	-1.79769e+308	0.0863408	0.230232	AT1G02470	AT1G02470	1:511764-513624	NOTEST	0	0	0	0	1	1	AT1G02470	AT1G02470	1:511764-513624	OK	16.2375	0	-1.79769e+308	-1.79769e+308	0.0714789	0.214512	AT1G02470	AT1G02470	1:511764-513624	NOTEST	0	0	0	0	1	1
AT1G02475	AT1G02475.1	Polyketide cyclase/dehydrase and lipid transport superfamily protein; FUNCTIONS IN: molecular_function unknown; INVOLVED IN: biological_process unknown; LOCATED IN: chloroplast; EXPRESSED IN: 22 plant structures; EXPRESSED DURING: 13 growth stages; CONTAINS InterPro DOMAIN/s: Streptomyces cyclase/dehydrase (InterPro:IPR005031); BEST Arabidopsis thaliana protein match is: Polyketide cyclase / dehy…	protein_coding			AT1G02475	AT1G02475	1:513842-515404	OK	35.4188	26.5084	-0.418069	0.36514	0.715007	0.839075	AT1G02475	AT1G02475	1:513842-515404	OK	72.2161	9.16136	-2.97869	2.33159	0.0197221	0.149378	AT1G02475	AT1G02475	1:513842-515404	OK	35.4188	72.2161	1.0278	-1.03299	0.30161	0.500396	AT1G02475	AT1G02475	1:513842-515404	OK	26.5084	9.16136	-1.53281	1.01291	0.311102	0.487562
AT1G02480	AT1G02480.1	pre-tRNA; tRNA-Phe (anticodon: GAA)	pre_trna			AT1G02480	AT1G02480	1:515493-515566	NOTEST	0	0	0	0	1	1	AT1G02480	AT1G02480	1:515493-515566	NOTEST	0	0	0	0	1	1	AT1G02480	AT1G02480	1:515493-515566	NOTEST	0	0	0	0	1	1	AT1G02480	AT1G02480	1:515493-515566	NOTEST	0	0	0	0	1	1
AT1G02490	AT1G02490.1	unknown protein; Has 0 Blast hits to 0 proteins in 0 species (source: NCBI BLink).	protein_coding			AT1G02490	AT1G02490	1:516617-516734	NOTEST	0	0	0	0	1	1	AT1G02490	AT1G02490	1:516617-516734	NOTEST	0	0	0	0	1	1	AT1G02490	AT1G02490	1:516617-516734	NOTEST	0	0	0	0	1	1	AT1G02490	AT1G02490	1:516617-516734	NOTEST	0	0	0	0	1	1
AT1G02500	AT1G02500.1	encodes a S-adenosylmethionine synthetase. SAM1 is regulated by protein S-nitrosylation. The covalent binding of nitric oxide (NO) to the Cys114 residue inhibits the enzyme activity.	protein_coding	S-ADENOSYLMETHIONINE SYNTHETASE 1 (SAM1)	S-ADENOSYLMETHIONINE SYNTHETASE 1 (SAM1);S-ADENOSYLMETHIONINE SYNTHETASE-1 (SAM-1); (METK1); (AtSAM1); (MAT1)	AT1G02500	MAT1	1:518250-520437	OK	100.025	87.5962	-0.19142	0.295191	0.767848	0.872329	AT1G02500	MAT1	1:518250-520437	OK	173.738	157.764	-0.139143	0.287891	0.77343	0.871509	AT1G02500	MAT1	1:518250-520437	OK	100.025	173.738	0.796554	-1.59925	0.109765	0.27167	AT1G02500	MAT1	1:518250-520437	OK	87.5962	157.764	0.848831	-1.22671	0.219933	0.388534
AT1G02510	AT1G02510.1	Encodes AtTPK4, a member of the Arabidopsis thaliana K+ channel family of AtTPK/KCO proteins. AtTPK4 is targeted to the plasma membrane. In contrast other members of the AtTPK proteins are located in tonoplast. AtTPK4 forms a voltage-independent K+ channel that is blocked by extracellular calcium ions. May form homomeric ion channels in vivo.	protein_coding	(TPK4)	CA2+ ACTIVATED OUTWARD RECTIFYING K+ CHANNEL 4 (KCO4); (TPK4); (ATTPK4);CA2+ ACTIVATED OUTWARD RECTIFYING K+ CHANNEL 4 (ATKCO4)	AT1G02510	KCO4	1:520497-521668	NOTEST	0	0	0	0	1	1	AT1G02510	KCO4	1:520497-521668	NOTEST	0	0	0	0	1	1	AT1G02510	KCO4	1:520497-521668	NOTEST	0	0	0	0	1	1	AT1G02510	KCO4	1:520497-521668	NOTEST	0	0	0	0	1	1
AT1G02520	AT1G02520.1	Encodes an ATP-binding cassette (ABC) transporter. Expressed in the vascular tissue of primary stem.	protein_coding	ATP-BINDING CASSETTE B11 (ABCB11)	P-GLYCOPROTEIN 11 (PGP11);MULTI-DRUG RESISTANCE 8 (MDR8);ATP-BINDING CASSETTE B11 (ABCB11)	AT1G02520	PGP11	1:523650-528745	NOTEST	0	0	0	0	1	1	AT1G02520	PGP11	1:523650-528745	NOTEST	0	0	0	0	1	1	AT1G02520	PGP11	1:523650-528745	NOTEST	0	0	0	0	1	1	AT1G02520	PGP11	1:523650-528745	NOTEST	0	0	0	0	1	1
AT1G02530	AT1G02530.1	P-glycoprotein 12 (PGP12); FUNCTIONS IN: ATPase activity, coupled to transmembrane movement of substances; INVOLVED IN: response to cyclopentenone; LOCATED IN: integral to membrane; CONTAINS InterPro DOMAIN/s: ATPase, AAA+ type, core (InterPro:IPR003593), ABC transporter-like (InterPro:IPR003439), ABC transporter, transmembrane domain, type 1 (InterPro:IPR011527), ABC transporter integral membran…	protein_coding	ATP-BINDING CASSETTE B12 (ABCB12)	ATP-BINDING CASSETTE B12 (ABCB12);P-GLYCOPROTEIN 12 (PGP12)	AT1G02530	PGP12	1:529794-534677	NOTEST	0	0	0	0	1	1	AT1G02530	PGP12	1:529794-534677	NOTEST	0	0	0	0	1	1	AT1G02530	PGP12	1:529794-534677	NOTEST	0	0	0	0	1	1	AT1G02530	PGP12	1:529794-534677	NOTEST	0	0	0	0	1	1
AT1G02540	AT1G02540.1	unknown protein; Has 3327 Blast hits to 2216 proteins in 265 species: Archae - 18; Bacteria - 202; Metazoa - 802; Fungi - 283; Plants - 84; Viruses - 187; Other Eukaryotes - 1751 (source: NCBI BLink).	protein_coding			AT1G02540	AT1G02540	1:534826-535699	NOTEST	0	0	0	0	1	1	AT1G02540	AT1G02540	1:534826-535699	NOTEST	0	0	0	0	1	1	AT1G02540	AT1G02540	1:534826-535699	NOTEST	0	0	0	0	1	1	AT1G02540	AT1G02540	1:534826-535699	NOTEST	0	0	0	0	1	1
AT1G02550	AT1G02550.1	Plant invertase/pectin methylesterase inhibitor superfamily protein; FUNCTIONS IN: enzyme inhibitor activity, pectinesterase inhibitor activity, pectinesterase activity; INVOLVED IN: biological_process unknown; LOCATED IN: endomembrane system; CONTAINS InterPro DOMAIN/s: Pectinesterase inhibitor (InterPro:IPR006501); BEST Arabidopsis thaliana protein match is: Plant invertase/pectin methylesteras…	protein_coding			AT1G02550	AT1G02550	1:536482-537211	NOTEST	0	0	0	0	1	1	AT1G02550	AT1G02550	1:536482-537211	NOTEST	0	0	0	0	1	1	AT1G02550	AT1G02550	1:536482-537211	NOTEST	0	0	0	0	1	1	AT1G02550	AT1G02550	1:536482-537211	NOTEST	0	0	0	0	1	1
AT1G02560	AT1G02560.1	One of several nuclear-encoded ClpPs (caseinolytic protease). Contains a highly conserved catalytic triad of Ser-type proteases (Ser-His-Asp). The name reflects nomenclature described in Adam et. al (2001).	protein_coding	NUCLEAR ENCODED CLP PROTEASE 5 (CLPP5)	NUCLEAR CLPP 5 (NCLPP5);NUCLEAR ENCODED CLP PROTEASE 5 (CLPP5);NUCLEAR-ENCODED CLPP 1 (NCLPP1)	AT1G02560	NCLPP5	1:537859-540109	OK	117.584	102.065	-0.204214	0.2648	0.791164	0.886385	AT1G02560	NCLPP5	1:537859-540109	OK	106.204	137.782	0.375552	-0.629921	0.528746	0.687666	AT1G02560	NCLPP5	1:537859-540109	OK	117.584	106.204	-0.146866	0.2217	0.824547	0.907913	AT1G02560	NCLPP5	1:537859-540109	OK	102.065	137.782	0.4329	-0.58048	0.561591	0.717562
AT1G02570	AT1G02570.1	unknown protein; BEST Arabidopsis thaliana protein match is: unknown protein (TAIR:AT1G02575.1); Has 108 Blast hits to 55 proteins in 6 species: Archae - 0; Bacteria - 0; Metazoa - 0; Fungi - 0; Plants - 108; Viruses - 0; Other Eukaryotes - 0 (source: NCBI BLink).	protein_coding			AT1G02570	AT1G02570	1:541334-542240	NOTEST	0	0	0	0	1	1	AT1G02570	AT1G02570	1:541334-542240	NOTEST	0	0	0	0	1	1	AT1G02570	AT1G02570	1:541334-542240	NOTEST	0	0	0	0	1	1	AT1G02570	AT1G02570	1:541334-542240	NOTEST	0	0	0	0	1	1
AT1G02575	AT1G02575.1	unknown protein; BEST Arabidopsis thaliana protein match is: unknown protein (TAIR:AT1G02570.1).	protein_coding			AT1G02575	AT1G02575	1:543109-544007	NOTEST	0	0	0	0	1	1	AT1G02575	AT1G02575	1:543109-544007	NOTEST	0	0	0	0	1	1	AT1G02575	AT1G02575	1:543109-544007	NOTEST	0	0	0	0	1	1	AT1G02575	AT1G02575	1:543109-544007	NOTEST	0	0	0	0	1	1
AT1G02580	AT1G02580.1	Encodes a putative transcription factor MEDEA (MEA) that negatively regulates seed development in the absence of fertilization. Mutations in this locus result in embryo lethality. MEA is a Polycomb group gene that is imprinted in the endosperm. The maternal allele is expressed and the paternal allele is silent. MEA is controlled by DEMETER (DME), a DNA glycosylase required to activate MEA express…	protein_coding	MEDEA (MEA)	MEDEA (MEA);SET DOMAIN-CONTAINING PROTEIN 5 (SDG5);FERTILIZATION INDEPENDENT SEED 1 (FIS1);EMBRYO DEFECTIVE 173 (EMB173)	AT1G02580	MEA	1:544782-549202	NOTEST	0	0	0	0	1	1	AT1G02580	MEA	1:544782-549202	NOTEST	0	0	0	0	1	1	AT1G02580	MEA	1:544782-549202	NOTEST	0	0	0	0	1	1	AT1G02580	MEA	1:544782-549202	NOTEST	0	0	0	0	1	1
AT1G02590	AT1G02590.1	Aldehyde oxidase/xanthine dehydrogenase, molybdopterin binding protein; FUNCTIONS IN: oxidoreductase activity, aldehyde oxidase activity; INVOLVED IN: oxidation reduction; LOCATED IN: cellular_component unknown; CONTAINS InterPro DOMAIN/s: Aldehyde oxidase/xanthine dehydrogenase, molybdopterin binding (InterPro:IPR008274); BEST Arabidopsis thaliana protein match is: aldehyde oxidase 4 (TAIR:AT1G0…	protein_coding			AT1G02590	AT1G02590	1:552137-552761	NOTEST	0	0	0	0	1	1	AT1G02590	AT1G02590	1:552137-552761	NOTEST	0	0	0	0	1	1	AT1G02590	AT1G02590	1:552137-552761	NOTEST	0	0	0	0	1	1	AT1G02590	AT1G02590	1:552137-552761	NOTEST	0	0	0	0	1	1
AT1G02600	AT1G02600.1	pre-tRNA; tRNA-His (anticodon: GTG)	pre_trna			AT1G02600	AT1G02600	1:552137-552761	OK	28.0614	0	-1.79769e+308	-1.79769e+308	0.202328	0.382106	AT1G02600	AT1G02600	1:552137-552761	NOTEST	0	0	0	0	1	1	AT1G02600	AT1G02600	1:552137-552761	OK	28.0614	0	-1.79769e+308	-1.79769e+308	0.202328	0.393282	AT1G02600	AT1G02600	1:552137-552761	NOTEST	0	0	0	0	1	1
AT1G02610	AT1G02610.1	RING/FYVE/PHD zinc finger superfamily protein; FUNCTIONS IN: zinc ion binding; CONTAINS InterPro DOMAIN/s: Protein of unknown function DUF3675 (InterPro:IPR022143), Zinc finger, C3HC4 RING-type (InterPro:IPR018957), Zinc finger, RING-CH-type (InterPro:IPR011016); BEST Arabidopsis thaliana protein match is: RING/FYVE/PHD zinc finger superfamily protein (TAIR:AT4G02075.1); Has 1637 Blast hits to 16…	protein_coding			AT1G02610	AT1G02610	1:553049-555994	NOTEST	7.82886	0	-1.79769e+308	-1.79769e+308	0.110336	1	AT1G02610	AT1G02610	1:553049-555994	OK	15.8786	1.43987	-3.46308	2.05612	0.0397714	0.189683	AT1G02610	AT1G02610	1:553049-555994	OK	7.82886	15.8786	1.02021	-0.750559	0.452918	0.647522	AT1G02610	AT1G02610	1:553049-555994	NOTEST	0	1.43987	1.79769e+308	1.79769e+308	0.158655	1
AT1G02620	AT1G02620.1	Ras-related small GTP-binding family protein; FUNCTIONS IN: GTP binding; INVOLVED IN: intracellular protein transport; LOCATED IN: endomembrane system, intracellular; CONTAINS InterPro DOMAIN/s: Small GTPase SAR1-type (InterPro:IPR006687), ARF/SAR superfamily (InterPro:IPR006689); BEST Arabidopsis thaliana protein match is: secretion-associated RAS super family 2 (TAIR:AT4G02080.1); Has 4733 Blas…	protein_coding			AT1G02620	AT1G02620	1:557091-557986	NOTEST	0	0	0	0	1	1	AT1G02620	AT1G02620	1:557091-557986	NOTEST	0	0	0	0	1	1	AT1G02620	AT1G02620	1:557091-557986	NOTEST	0	0	0	0	1	1	AT1G02620	AT1G02620	1:557091-557986	NOTEST	0	0	0	0	1	1
AT1G02630	AT1G02630.1	Nucleoside transporter family protein; FUNCTIONS IN: nucleoside transmembrane transporter activity; INVOLVED IN: transport; LOCATED IN: membrane; CONTAINS InterPro DOMAIN/s: Delayed-early response protein/equilibrative nucleoside transporter (InterPro:IPR002259); BEST Arabidopsis thaliana protein match is: equilibrative nucleotide transporter 1 (TAIR:AT1G70330.1); Has 1148 Blast hits to 1019 prot…	protein_coding			AT1G02630	AT1G02630	1:560609-562424	NOTEST	0	0	0	0	1	1	AT1G02630	AT1G02630	1:560609-562424	NOTEST	0	0	0	0	1	1	AT1G02630	AT1G02630	1:560609-562424	NOTEST	0	0	0	0	1	1	AT1G02630	AT1G02630	1:560609-562424	NOTEST	0	0	0	0	1	1
AT1G02640	AT1G02640.1	encodes a protein similar to a beta-xylosidase located in the extracellular matrix. This is a member of glycosyl hydrolase family 3 and has six other closely related members.	protein_coding	BETA-XYLOSIDASE 2 (BXL2)	BETA-XYLOSIDASE 2 (ATBXL2);BETA-XYLOSIDASE 2 (BXL2)	AT1G02640	BXL2	1:564204-567769	OK	7.94397	21.92	1.46432	-1.34155	0.179742	0.353969	AT1G02640	BXL2	1:564204-567769	OK	15.8267	3.07007	-2.36602	1.84338	0.065273	0.200185	AT1G02640	BXL2	1:564204-567769	OK	7.94397	15.8267	0.994433	-0.939847	0.347296	0.544779	AT1G02640	BXL2	1:564204-567769	OK	21.92	3.07007	-2.8359	2.0732	0.0381541	0.191049
AT1G02650	AT1G02650.1	Tetratricopeptide repeat (TPR)-like superfamily protein; FUNCTIONS IN: heat shock protein binding, binding; INVOLVED IN: protein folding; LOCATED IN: cellular_component unknown; CONTAINS InterPro DOMAIN/s: Tetratricopeptide-like helical (InterPro:IPR011990), Heat shock protein DnaJ, N-terminal (InterPro:IPR001623); BEST Arabidopsis thaliana protein match is: Heat shock protein DnaJ with tetratric…	protein_coding			AT1G02650	AT1G02650	1:568703-570418	NOTEST	0	0	0	0	1	1	AT1G02650	AT1G02650	1:568703-570418	NOTEST	0	0	0	0	1	1	AT1G02650	AT1G02650	1:568703-570418	NOTEST	0	0	0	0	1	1	AT1G02650	AT1G02650	1:568703-570418	NOTEST	0	0	0	0	1	1
AT1G02660	AT1G02660.1	alpha/beta-Hydrolases superfamily protein; FUNCTIONS IN: triglyceride lipase activity; INVOLVED IN: lipid metabolic process; LOCATED IN: cellular_component unknown; EXPRESSED IN: 24 plant structures; EXPRESSED DURING: 15 growth stages; CONTAINS InterPro DOMAIN/s: Lipase, class 3 (InterPro:IPR002921); BEST Arabidopsis thaliana protein match is: alpha/beta-Hydrolases superfamily protein (TAIR:AT3G6…	protein_coding			AT1G02660	AT1G02660	1:571954-574981	OK	9.04489	70.4186	2.96078	-3.0838	0.00204372	0.0909661	AT1G02660	AT1G02660	1:571954-574981	OK	19.7692	9.03083	-1.13032	1.04942	0.293984	0.474029	AT1G02660	AT1G02660	1:571954-574981	OK	9.04489	19.7692	1.12808	-1.11975	0.262822	0.460099	AT1G02660	AT1G02660	1:571954-574981	OK	70.4186	9.03083	-2.96303	2.91816	0.00352104	0.107132
AT1G02670	AT1G02670.1	P-loop containing nucleoside triphosphate hydrolases superfamily protein; FUNCTIONS IN: helicase activity, DNA binding, ATP binding, nucleic acid binding; INVOLVED IN: DNA repair; LOCATED IN: cellular_component unknown; EXPRESSED IN: 7 plant structures; EXPRESSED DURING: F mature embryo stage, petal differentiation and expansion stage, E expanded cotyledon stage, D bilateral stage; CONTAINS Inter…	protein_coding			AT1G02670	AT1G02670	1:576045-580299	NOTEST	0.593296	0	-1.79769e+308	-1.79769e+308	0.158655	1	AT1G02670	AT1G02670	1:576045-580299	NOTEST	0	0	0	0	1	1	AT1G02670	AT1G02670	1:576045-580299	NOTEST	0.593296	0	-1.79769e+308	-1.79769e+308	0.158655	1	AT1G02670	AT1G02670	1:576045-580299	NOTEST	0	0	0	0	1	1
AT1G02680	AT1G02680.1	TBP-associated factor 13 (TAF13); FUNCTIONS IN: RNA polymerase II transcription factor activity, DNA binding; INVOLVED IN: transcription initiation, transcription from RNA polymerase II promoter; LOCATED IN: transcription factor complex; EXPRESSED IN: 23 plant structures; EXPRESSED DURING: 13 growth stages; CONTAINS InterPro DOMAIN/s: Transcription initiation factor IID, 18kDa subunit (InterPro:I…	protein_coding	TBP-ASSOCIATED FACTOR 13 (TAF13)	TBP-ASSOCIATED FACTOR 13 (TAF13)	AT1G02680	TAF13	1:580624-582310	OK	5.72953	15.8604	1.46894	-0.920409	0.357359	0.552186	AT1G02680	TAF13	1:580624-582310	NOTEST	4.3885	0	-1.79769e+308	-1.79769e+308	0.100413	1	AT1G02680	TAF13	1:580624-582310	NOTEST	5.72953	4.3885	-0.384691	0.230923	0.817374	1	AT1G02680	TAF13	1:580624-582310	OK	15.8604	0	-1.79769e+308	-1.79769e+308	0.0572019	0.191049
AT1G02681	AT1G02681.1	Pseudogene of AT4G02160	pseudogene			AT1G02681	AT1G02681	1:582412-582922	NOTEST	0	0	0	0	1	1	AT1G02681	AT1G02681	1:582412-582922	NOTEST	0	0	0	0	1	1	AT1G02681	AT1G02681	1:582412-582922	NOTEST	0	0	0	0	1	1	AT1G02681	AT1G02681	1:582412-582922	NOTEST	0	0	0	0	1	1
AT1G02690	AT1G02690.2	Putative importin alpha isoform. When overexpressed can rescue the impa-4 decreased transformation susceptibility phenotype.	protein_coding	IMPORTIN ALPHA ISOFORM 6 (IMPA-6)	IMPORTIN ALPHA ISOFORM 6 (IMPA-6)	AT1G02690	IMPA-6	1:584259-587219	OK	6.04321	8.82699	0.546608	-0.413978	0.67889	0.816491	AT1G02690	IMPA-6	1:584259-587219	NOTEST	0	2.73076	1.79769e+308	1.79769e+308	0.120685	1	AT1G02690	IMPA-6	1:584259-587219	NOTEST	6.04321	0	-1.79769e+308	-1.79769e+308	0.0676097	1	AT1G02690	IMPA-6	1:584259-587219	OK	8.82699	2.73076	-1.69262	1.09159	0.275015	0.449985
AT1G02700	AT1G02700.1	unknown protein; FUNCTIONS IN: molecular_function unknown; INVOLVED IN: biological_process unknown; LOCATED IN: mitochondrion; BEST Arabidopsis thaliana protein match is: unknown protein (TAIR:AT4G02140.1); Has 49 Blast hits to 49 proteins in 21 species: Archae - 0; Bacteria - 0; Metazoa - 10; Fungi - 6; Plants - 29; Viruses - 0; Other Eukaryotes - 4 (source: NCBI BLink).	protein_coding			AT1G02700	AT1G02700	1:588328-589480	NOTEST	0	0	0	0	1	1	AT1G02700	AT1G02700	1:588328-589480	NOTEST	0	0	0	0	1	1	AT1G02700	AT1G02700	1:588328-589480	NOTEST	0	0	0	0	1	1	AT1G02700	AT1G02700	1:588328-589480	NOTEST	0	0	0	0	1	1
AT1G02710	AT1G02710.1	glycine-rich protein; FUNCTIONS IN: molecular_function unknown; INVOLVED IN: biological_process unknown; LOCATED IN: endomembrane system; Has 94175 Blast hits to 22560 proteins in 1554 species: Archae - 109; Bacteria - 35702; Metazoa - 26912; Fungi - 5192; Plants - 9321; Viruses - 1410; Other Eukaryotes - 15529 (source: NCBI BLink).	protein_coding			AT1G02710	AT1G02710	1:589705-589996	NOTEST	6.73338	0	-1.79769e+308	-1.79769e+308	0.158655	1	AT1G02710	AT1G02710	1:589705-589996	NOTEST	0	0	0	0	1	1	AT1G02710	AT1G02710	1:589705-589996	NOTEST	6.73338	0	-1.79769e+308	-1.79769e+308	0.158655	1	AT1G02710	AT1G02710	1:589705-589996	NOTEST	0	0	0	0	1	1
AT1G02720	AT1G02720.1	Encodes a protein with putative galacturonosyltransferase activity.	protein_coding	GALACTURONOSYLTRANSFERASE 5 (GATL5)	GALACTURONOSYLTRANSFERASE 5 (GATL5)	AT1G02720	GATL5	1:591825-594236	NOTEST	1.61513	0	-1.79769e+308	-1.79769e+308	0.158655	1	AT1G02720	GATL5	1:591825-594236	NOTEST	0.506624	0	-1.79769e+308	-1.79769e+308	0.158655	1	AT1G02720	GATL5	1:591825-594236	NOTEST	1.61513	0.506624	-1.67266	0.819818	0.41232	1	AT1G02720	GATL5	1:591825-594236	NOTEST	0	0	0	0	1	1
AT1G02730	AT1G02730.1	Encodes a gene similar to cellulose synthase. Knock-out mutant has reduced growth, reduced xylan level and reduced xylan synthase activity in stems.	protein_coding	CELLULOSE SYNTHASE-LIKE D5 (CSLD5)	CELLULOSE SYNTHASE-LIKE D5 (ATCSLD5);CELLULOSE SYNTHASE-LIKE D5 (CSLD5);SALT OVERLY SENSITIVE 6 (SOS6);CELLULOSE SYNTHASE LIKE D5 (CSLD5)	AT1G02730	ATCSLD5	1:594572-598657	NOTEST	11.4745	6.50548	-0.818706	0.772908	0.439577	1	AT1G02730	ATCSLD5	1:594572-598657	NOTEST	3.75918	2.98666	-0.331882	0.245023	0.806439	1	AT1G02730	ATCSLD5	1:594572-598657	NOTEST	11.4745	3.75918	-1.60995	1.503	0.13284	1	AT1G02730	ATCSLD5	1:594572-598657	NOTEST	6.50548	2.98666	-1.12312	0.832427	0.405168	1
AT1G02740	AT1G02740.1	MRG family protein; FUNCTIONS IN: chromatin binding; INVOLVED IN: chromatin assembly or disassembly; LOCATED IN: chromatin, nucleus; EXPRESSED IN: 15 plant structures; EXPRESSED DURING: 6 growth stages; CONTAINS InterPro DOMAIN/s: Histone H4 acetyltransferase, NuA4 complex, Eaf3/MRG15 subunit (InterPro:IPR017398), Tudor-like, plant (InterPro:IPR014002), MRG (InterPro:IPR008676), Chromo domain (In…	protein_coding			AT1G02740	AT1G02740	1:599415-602038	NOTEST	2.71443	4.00723	0.561956	-0.30677	0.759019	1	AT1G02740	AT1G02740	1:599415-602038	NOTEST	2.37655	0	-1.79769e+308	-1.79769e+308	0.10565	1	AT1G02740	AT1G02740	1:599415-602038	NOTEST	2.71443	2.37655	-0.191782	0.107509	0.914385	1	AT1G02740	AT1G02740	1:599415-602038	NOTEST	4.00723	0	-1.79769e+308	-1.79769e+308	0.104334	1
AT1G02750	AT1G02750.1	Drought-responsive family protein; FUNCTIONS IN: zinc ion binding; INVOLVED IN: response to water deprivation; LOCATED IN: intracellular; EXPRESSED IN: 22 plant structures; EXPRESSED DURING: 13 growth stages; CONTAINS InterPro DOMAIN/s: Zinc finger, C2H2-like (InterPro:IPR015880), Drought induced 19/ RING finger protein 114 (InterPro:IPR008598); BEST Arabidopsis thaliana protein match is: Drought…	protein_coding			AT1G02750	AT1G02750	1:602496-604292	NOTEST	0	0	0	0	1	1	AT1G02750	AT1G02750	1:602496-604292	OK	0	19.9675	1.79769e+308	1.79769e+308	0.072805	0.204032	AT1G02750	AT1G02750	1:602496-604292	NOTEST	0	0	0	0	1	1	AT1G02750	AT1G02750	1:602496-604292	OK	0	19.9675	1.79769e+308	1.79769e+308	0.0772033	0.202563
AT1G02760	AT1G02760.1	pre-tRNA; tRNA-Lys (anticodon: CTT)	pre_trna			AT1G02760	AT1G02760	1:604401-604474	NOTEST	0	0	0	0	1	1	AT1G02760	AT1G02760	1:604401-604474	NOTEST	0	0	0	0	1	1	AT1G02760	AT1G02760	1:604401-604474	NOTEST	0	0	0	0	1	1	AT1G02760	AT1G02760	1:604401-604474	NOTEST	0	0	0	0	1	1
AT1G02770	AT1G02770.1	Protein of unknown function (DUF626); CONTAINS InterPro DOMAIN/s: Protein of unknown function DUF626, Arabidopsis thaliana (InterPro:IPR006462); BEST Arabidopsis thaliana protein match is: Protein of unknown function (DUF626) (TAIR:AT1G19060.1); Has 209 Blast hits to 208 proteins in 2 species: Archae - 0; Bacteria - 0; Metazoa - 0; Fungi - 0; Plants - 209; Viruses - 0; Other Eukaryotes - 0 (sourc…	protein_coding			AT1G02770	AT1G02770	1:604872-606693	NOTEST	0	0	0	0	1	1	AT1G02770	AT1G02770	1:604872-606693	NOTEST	0	0	0	0	1	1	AT1G02770	AT1G02770	1:604872-606693	NOTEST	0	0	0	0	1	1	AT1G02770	AT1G02770	1:604872-606693	NOTEST	0	0	0	0	1	1
AT1G02780	AT1G02780.1	embryo defective 2386 (emb2386); FUNCTIONS IN: structural constituent of ribosome; INVOLVED IN: translation, ribosome biogenesis, embryo development ending in seed dormancy; LOCATED IN: in 6 components; EXPRESSED IN: 25 plant structures; EXPRESSED DURING: 14 growth stages; CONTAINS InterPro DOMAIN/s: Ribosomal protein L19/L19e (InterPro:IPR000196), Ribosomal protein L19/L19e, domain 3 (InterPro:I…	protein_coding	EMBRYO DEFECTIVE 2386 (emb2386)	EMBRYO DEFECTIVE 2386 (emb2386)	AT1G02780	emb2386	1:607807-609465	OK	373.223	270.612	-0.46381	0.810642	0.417572	0.609816	AT1G02780	emb2386	1:607807-609465	OK	310.101	313.924	0.0176776	-0.04161	0.96681	0.984567	AT1G02780	emb2386	1:607807-609465	OK	373.223	310.101	-0.2673	0.572104	0.567251	0.741032	AT1G02780	emb2386	1:607807-609465	OK	270.612	313.924	0.214188	-0.38338	0.701438	0.818435
AT1G02790	AT1G02790.1	encodes a exopolygalacturonase.	protein_coding	POLYGALACTURONASE 4 (PGA4)	POLYGALACTURONASE 4 (PGA4)	AT1G02790	PGA4	1:610390-612324	NOTEST	0	0	0	0	1	1	AT1G02790	PGA4	1:610390-612324	NOTEST	0	0	0	0	1	1	AT1G02790	PGA4	1:610390-612324	NOTEST	0	0	0	0	1	1	AT1G02790	PGA4	1:610390-612324	NOTEST	0	0	0	0	1	1
AT1G02800	AT1G02800.1	Encodes a protein with similarity to endo-1,4-b-glucanases and is a member of Glycoside Hydrolase Family 9. CEL2 is induced by nemotodes and is expressed in syncitia induced by Heterodera schachtii.May be involved in the development and function of syncitia.	protein_coding	CELLULASE 2 (CEL2)	CELLULASE 2 (ATCEL2);CELLULASE 2 (CEL2); (CEL2)	AT1G02800	ATCEL2	1:613215-616191	NOTEST	0	0	0	0	1	1	AT1G02800	ATCEL2	1:613215-616191	NOTEST	0	0	0	0	1	1	AT1G02800	ATCEL2	1:613215-616191	NOTEST	0	0	0	0	1	1	AT1G02800	ATCEL2	1:613215-616191	NOTEST	0	0	0	0	1	1
AT1G02810	AT1G02810.1	Plant invertase/pectin methylesterase inhibitor superfamily; FUNCTIONS IN: enzyme inhibitor activity, pectinesterase activity; INVOLVED IN: cell wall modification; LOCATED IN: endomembrane system, cell wall, plant-type cell wall; EXPRESSED IN: 14 plant structures; EXPRESSED DURING: 6 growth stages; CONTAINS InterPro DOMAIN/s: Pectinesterase, active site (InterPro:IPR018040), Pectin lyase fold/vir…	protein_coding			AT1G02810	AT1G02810	1:618264-620480	OK	7.76493	49.602	2.67535	-2.34719	0.0189157	0.183726	AT1G02810	AT1G02810	1:618264-620480	OK	36.104	0	-1.79769e+308	-1.79769e+308	0.00187941	0.0690174	AT1G02810	AT1G02810	1:618264-620480	OK	7.76493	36.104	2.21711	-2.06622	0.0388076	0.190524	AT1G02810	AT1G02810	1:618264-620480	OK	49.602	0	-1.79769e+308	-1.79769e+308	0.00511062	0.115786
AT1G02813	AT1G02813.1	Protein of unknown function, DUF538; INVOLVED IN: biological_process unknown; LOCATED IN: endomembrane system; EXPRESSED IN: leaf whorl, cauline leaf, sepal, flower, seed; EXPRESSED DURING: F mature embryo stage, petal differentiation and expansion stage, E expanded cotyledon stage; CONTAINS InterPro DOMAIN/s: Protein of unknown function DUF538 (InterPro:IPR007493); BEST Arabidopsis thaliana prot…	protein_coding			AT1G02813	AT1G02813	1:620677-621289	NOTEST	0	0	0	0	1	1	AT1G02813	AT1G02813	1:620677-621289	NOTEST	0	0	0	0	1	1	AT1G02813	AT1G02813	1:620677-621289	NOTEST	0	0	0	0	1	1	AT1G02813	AT1G02813	1:620677-621289	NOTEST	0	0	0	0	1	1
AT1G02816	AT1G02816.1	Protein of unknown function, DUF538; FUNCTIONS IN: molecular_function unknown; INVOLVED IN: biological_process unknown; LOCATED IN: plasma membrane, vacuole; EXPRESSED IN: 25 plant structures; EXPRESSED DURING: 14 growth stages; CONTAINS InterPro DOMAIN/s: Protein of unknown function DUF538 (InterPro:IPR007493); BEST Arabidopsis thaliana protein match is: Protein of unknown function, DUF538 (TAIR…	protein_coding			AT1G02816	AT1G02816	1:621460-622469	OK	7.10914	31.6498	2.15445	-1.47472	0.140289	0.306224	AT1G02816	AT1G02816	1:621460-622469	NOTEST	0.749936	10.5585	3.8155	-2.10974	0.0348806	1	AT1G02816	AT1G02816	1:621460-622469	NOTEST	7.10914	0.749936	-3.24484	1.75629	0.0790388	1	AT1G02816	AT1G02816	1:621460-622469	OK	31.6498	10.5585	-1.58379	1.13948	0.254503	0.428019
AT1G02820	AT1G02820.1	Late embryogenesis abundant 3 (LEA3) family protein; FUNCTIONS IN: molecular_function unknown; INVOLVED IN: embryo development, response to stress; EXPRESSED IN: 16 plant structures; EXPRESSED DURING: 8 growth stages; CONTAINS InterPro DOMAIN/s: Late embryogenesis abundant protein, group 3 (InterPro:IPR004926); BEST Arabidopsis thaliana protein match is: senescence-associated gene 21 (TAIR:AT4G02…	protein_coding	LATE EMBRYOGENESIS ABUNDANT 3 (LEA3)	(ATLEA3);LATE EMBRYOGENESIS ABUNDANT 3 (LEA3)	AT1G02820	AT1G02820	1:623764-624475	OK	2.30543	14.0941	2.61199	-1.49272	0.13551	0.299501	AT1G02820	AT1G02820	1:623764-624475	OK	0	30.2675	1.79769e+308	1.79769e+308	0.0705158	0.203395	AT1G02820	AT1G02820	1:623764-624475	NOTEST	2.30543	0	-1.79769e+308	-1.79769e+308	0.158655	1	AT1G02820	AT1G02820	1:623764-624475	OK	14.0941	30.2675	1.10268	-0.772134	0.440035	0.614472
AT1G02830	AT1G02830.1	Ribosomal L22e protein family; FUNCTIONS IN: structural constituent of ribosome; INVOLVED IN: translation; LOCATED IN: ribosome, cytosolic large ribosomal subunit; EXPRESSED IN: shoot apex, flower; EXPRESSED DURING: petal differentiation and expansion stage; CONTAINS InterPro DOMAIN/s: Ribosomal protein L22e (InterPro:IPR002671); BEST Arabidopsis thaliana protein match is: Ribosomal L22e protein …	protein_coding			AT1G02830	AT1G02830	1:625144-625608	NOTEST	0	0	0	0	1	1	AT1G02830	AT1G02830	1:625144-625608	NOTEST	0	0	0	0	1	1	AT1G02830	AT1G02830	1:625144-625608	NOTEST	0	0	0	0	1	1	AT1G02830	AT1G02830	1:625144-625608	NOTEST	0	0	0	0	1	1
AT1G02840	AT1G02840.1	SR34/SR1 is a plant homologue of the human general/alternative splicing factor SF2/ASF. Barta et al (2010) have proposed a nomenclature for Serine/Arginine-Rich Protein Splicing Factors (SR proteins): Plant Cell. 2010, 22:2926.	protein_coding	SERINE/ARGININE-RICH PROTEIN SPLICING FACTOR 34 (SR34)	(SR1); (ATSRP34);SERINE/ARGININE-RICH PROTEIN SPLICING FACTOR 34 (At-SR34);SERINE/ARGININE-RICH PROTEIN SPLICING FACTOR 34 (SR34); (SRP34)	AT1G02840	SR34	1:626740-629819	OK	13.0173	10.0829	-0.368524	0.287512	0.773721	0.876127	AT1G02840	SR34	1:626740-629819	OK	4.43438	25.5857	2.52853	-1.88533	0.0593848	0.198723	AT1G02840	SR34	1:626740-629819	OK	13.0173	4.43438	-1.55362	1.16401	0.244419	0.440201	AT1G02840	SR34	1:626740-629819	OK	10.0829	25.5857	1.34343	-1.07107	0.284138	0.460225
AT1G02850	AT1G02850.4	beta glucosidase 11 (BGLU11); FUNCTIONS IN: cation binding, hydrolase activity, hydrolyzing O-glycosyl compounds, catalytic activity; INVOLVED IN: carbohydrate metabolic process; LOCATED IN: endomembrane system; EXPRESSED IN: 24 plant structures; EXPRESSED DURING: 13 growth stages; CONTAINS InterPro DOMAIN/s: Glycoside hydrolase, family 1 (InterPro:IPR001360), Glycoside hydrolase, family 1, activ…	protein_coding	BETA GLUCOSIDASE 11 (BGLU11)	BETA GLUCOSIDASE 11 (BGLU11)	AT1G02850,CUFF	BGLU11	1:630504-633259	OK	13.4696	0	-1.79769e+308	-1.79769e+308	0.0432224	0.185289	AT1G02850,CUFF	BGLU11	1:630504-633259	OK	34.0297	35.2839	0.0522147	-0.0594312	0.952609	0.977039	AT1G02850,CUFF	BGLU11	1:630504-633259	OK	13.4696	34.0297	1.33709	-1.41384	0.157409	0.339752	AT1G02850,CUFF	BGLU11	1:630504-633259	OK	0	35.2839	1.79769e+308	1.79769e+308	0.0248097	0.191049
AT1G02860	AT1G02860.1	Encodes a likely ubiquitin E3 ligase with RING and SPX domains that is involved in mediating immune responses. Targeted by MIR827.	protein_coding	NITROGEN LIMITATION ADAPTATION (NLA)	BENZOIC ACID HYPERSENSITIVE 1 (BAH1);NITROGEN LIMITATION ADAPTATION (NLA)	AT1G02860	NLA	1:635143-638677	NOTEST	0	0	0	0	1	1	AT1G02860	NLA	1:635143-638677	OK	34.2046	10.3819	-1.72011	1.4802	0.138819	0.290982	AT1G02860	NLA	1:635143-638677	OK	0	34.2046	1.79769e+308	1.79769e+308	0.00655145	0.124507	AT1G02860	NLA	1:635143-638677	NOTEST	0	10.3819	1.79769e+308	1.79769e+308	0.0822741	1
AT1G02870	AT1G02870.1	FUNCTIONS IN: molecular_function unknown; INVOLVED IN: biological_process unknown; EXPRESSED IN: 23 plant structures; EXPRESSED DURING: 13 growth stages; CONTAINS InterPro DOMAIN/s: Ribosome biogenesis protein Nop16 (InterPro:IPR019002); Has 104 Blast hits to 104 proteins in 57 species: Archae - 0; Bacteria - 0; Metazoa - 0; Fungi - 63; Plants - 35; Viruses - 0; Other Eukaryotes - 6 (source: NCBI…	protein_coding			AT1G02870	AT1G02870	1:635143-638677	NOTEST	3.0986	0	-1.79769e+308	-1.79769e+308	0.158655	1	AT1G02870	AT1G02870	1:635143-638677	OK	26.3538	0	-1.79769e+308	-1.79769e+308	0.0302164	0.173076	AT1G02870	AT1G02870	1:635143-638677	OK	3.0986	26.3538	3.08832	-1.91231	0.055836	0.198595	AT1G02870	AT1G02870	1:635143-638677	NOTEST	0	0	0	0	1	1
AT1G02880	AT1G02880.3	Encodes a thiamine pyrophosphokinase capable of producing thiamine pyrophosphate from free thiamine.	protein_coding	THIAMIN PYROPHOSPHOKINASE1 (TPK1)	THIAMIN PYROPHOSPHOKINASE1 (TPK1)	AT1G02880,CUFF	TPK1	1:642751-644903	NOTEST	4.34864	0	-1.79769e+308	-1.79769e+308	0.160718	1	AT1G02880,CUFF	TPK1	1:642751-644903	OK	42.2161	0	-1.79769e+308	-1.79769e+308	0.00749911	0.105323	AT1G02880,CUFF	TPK1	1:642751-644903	OK	4.34864	42.2161	3.27916	-2.20216	0.0276537	0.180461	AT1G02880,CUFF	TPK1	1:642751-644903	NOTEST	0	0	0	0	1	1
AT1G02890	AT1G02890.1	AAA-type ATPase family protein; FUNCTIONS IN: nucleoside-triphosphatase activity, ATPase activity, nucleotide binding, ATP binding; LOCATED IN: chloroplast; EXPRESSED IN: 25 plant structures; EXPRESSED DURING: 15 growth stages; CONTAINS InterPro DOMAIN/s: ATPase, AAA+ type, core (InterPro:IPR003593), ATPase, AAA-type, core (InterPro:IPR003959), ATPase, AAA-type, conserved site (InterPro:IPR003960…	protein_coding			AT1G02890	AT1G02890	1:645091-651907	OK	16.5532	8.20704	-1.01218	1.02346	0.306092	0.500174	AT1G02890	AT1G02890	1:645091-651907	OK	37.6768	17.0252	-1.146	1.55816	0.119195	0.265668	AT1G02890	AT1G02890	1:645091-651907	OK	16.5532	37.6768	1.18657	-1.58251	0.113534	0.277153	AT1G02890	AT1G02890	1:645091-651907	OK	8.20704	17.0252	1.05274	-1.02448	0.305609	0.481352
AT1G02900	AT1G02900.1	Member of a diversely expressed predicted peptide family showing sequence similarity to tobacco Rapid Alkalinization Factor (RALF), and is believed to play an essential role in the physiology of Arabidopsis. Consists of a single exon and is characterized by a conserved C-terminal motif and N-terminal signal peptide. Mediates Ca2+-dependent signaling.	protein_coding	RAPID ALKALINIZATION FACTOR 1 (RALF1)	RALF-LIKE 1 (RALFL1);RAPID ALKALINIZATION FACTOR 1 (ATRALF1);RAPID ALKALINIZATION FACTOR 1 (RALF1)	AT1G02900	ATRALF1	1:653764-654343	OK	14.1699	23.3549	0.720901	-0.489595	0.624421	0.777932	AT1G02900	ATRALF1	1:653764-654343	NOTEST	0	0	0	0	1	1	AT1G02900	ATRALF1	1:653764-654343	OK	14.1699	0	-1.79769e+308	-1.79769e+308	0.0952151	0.250104	AT1G02900	ATRALF1	1:653764-654343	OK	23.3549	0	-1.79769e+308	-1.79769e+308	0.0618289	0.19153
AT1G02910	AT1G02910.1	Mutants defective in this gene were shown to have a reduced PSII content (overall reduction in the levels of several PSII subunits) and a disrupted grana stack structure. The N-terminal half of the protein contains two tetratricopeptide repeat (TPR) motifs that are arranged tandemly, each consisting of a 34-residue degenerate consensus sequence. The N-terminal sequence is rich in positive and hyd…	protein_coding	LOW PSII ACCUMULATION1 (LPA1)	LOW PSII ACCUMULATION1 (LPA1)	AT1G02910	LPA1	1:655576-658148	OK	20.7759	65.3611	1.65352	-1.72793	0.0840006	0.227473	AT1G02910	LPA1	1:655576-658148	NOTEST	3.76179	12.6574	1.75049	-1.24221	0.214159	1	AT1G02910	LPA1	1:655576-658148	OK	20.7759	3.76179	-2.46542	1.98151	0.047534	0.191652	AT1G02910	LPA1	1:655576-658148	OK	65.3611	12.6574	-2.36845	2.16508	0.0303817	0.191049
AT1G02920	AT1G02920.1	Encodes glutathione transferase belonging to the phi class of GSTs. Naming convention according to Wagner et al. (2002).	protein_coding	GLUTATHIONE S-TRANSFERASE 7 (GSTF7)	GLUTATHIONE S-TRANSFERASE 7 (GSTF7); (ATGSTF7); (ATGSTF8);GLUTATHIONE S-TRANSFERASE 11 (GST11);ARABIDOPSIS GLUTATHIONE S-TRANSFERASE 11 (ATGST11)	AT1G02920	GST11	1:658656-659771	OK	20.232	1.86574	-3.43882	2.0002	0.0454789	0.185538	AT1G02920	GST11	1:658656-659771	OK	12.0951	0	-1.79769e+308	-1.79769e+308	0.0626968	0.199123	AT1G02920	GST11	1:658656-659771	OK	20.232	12.0951	-0.742216	0.598019	0.549827	0.727732	AT1G02920	GST11	1:658656-659771	NOTEST	1.86574	0	-1.79769e+308	-1.79769e+308	0.158655	1
AT2G47730	AT2G47730.1	Encodes glutathione transferase belonging to the phi class of GSTs. Naming convention according to Wagner et al. (2002).	protein_coding	GLUTATHIONE S-TRANSFERASE PHI 8 (GSTF8)	ARABIDOPSIS THALIANA GLUTATHIONE S-TRANSFERASE PHI 8 (ATGSTF8);GLUTATHIONE S-TRANSFERASE PHI 8 (GSTF8); (GST6);GLUTATHIONE S-TRANSFERASE (CLASS PHI) 5 (ATGSTF5)	AT2G47730,CUFF	ATGSTF5	2:19556325-19559463	OK	0	148.941	1.79769e+308	1.79769e+308	0.000358654	0.0548319	AT2G47730,CUFF	ATGSTF5	2:19556325-19559463	OK	52.1719	49.5726	-0.073731	0.0899116	0.928357	0.96546	AT2G47730,CUFF	ATGSTF5	2:19556325-19559463	OK	0	52.1719	1.79769e+308	1.79769e+308	0.00187075	0.0828528	AT2G47730,CUFF	ATGSTF5	2:19556325-19559463	OK	148.941	49.5726	-1.58713	1.87466	0.0608396	0.19153
AT1G02940	AT1G02940.1	Encodes glutathione transferase belonging to the phi class of GSTs. Naming convention according to Wagner et al. (2002).	protein_coding	GLUTATHIONE S-TRANSFERASE (CLASS PHI) 5 (GSTF5)	GLUTATHIONE S-TRANSFERASE (CLASS PHI) 5 (GSTF5);GLUTATHIONE S-TRANSFERASE (CLASS PHI) 5 (ATGSTF5)	AT1G02940	ATGSTF5	1:663078-664128	NOTEST	0	0	0	0	1	1	AT1G02940	ATGSTF5	1:663078-664128	NOTEST	0	0	0	0	1	1	AT1G02940	ATGSTF5	1:663078-664128	NOTEST	0	0	0	0	1	1	AT1G02940	ATGSTF5	1:663078-664128	NOTEST	0	0	0	0	1	1
AT1G02950	AT1G02950.2	Encodes glutathione transferase belonging to the phi class of GSTs. Naming convention according to Wagner et al. (2002).	protein_coding	GLUTATHIONE S-TRANSFERASE F4 (GSTF4)	GLUTATHIONE S-TRANSFERASE F4 (ATGSTF4);GLUTATHIONE S-TRANSFERASE F4 (GSTF4);GLUTATHIONE S-TRANSFERASE 31 (GST31)	AT1G02950,CUFF	GSTF4	1:665151-666452	NOTEST	0	0	0	0	1	1	AT1G02950,CUFF	GSTF4	1:665151-666452	NOTEST	0	0	0	0	1	1	AT1G02950,CUFF	GSTF4	1:665151-666452	NOTEST	0	0	0	0	1	1	AT1G02950,CUFF	GSTF4	1:665151-666452	NOTEST	0	0	0	0	1	1
AT1G02952	AT1G02952.1	Potential natural antisense gene, locus overlaps with AT1G02950	other_rna			AT1G02952	AT1G02952	1:665151-666452	NOTEST	0	0	0	0	1	1	AT1G02952	AT1G02952	1:665151-666452	NOTEST	0	0	0	0	1	1	AT1G02952	AT1G02952	1:665151-666452	NOTEST	0	0	0	0	1	1	AT1G02952	AT1G02952	1:665151-666452	NOTEST	0	0	0	0	1	1
AT1G02960	AT1G02960.2	unknown protein; BEST Arabidopsis thaliana protein match is: unknown protein (TAIR:AT1G02965.1); Has 100 Blast hits to 99 proteins in 48 species: Archae - 0; Bacteria - 4; Metazoa - 26; Fungi - 13; Plants - 29; Viruses - 0; Other Eukaryotes - 28 (source: NCBI BLink).	protein_coding			AT1G02960	AT1G02960	1:666871-669837	OK	3.72241	35.0552	3.23532	-2.29329	0.0218312	0.1848	AT1G02960	AT1G02960	1:666871-669837	OK	32.0708	3.16828	-3.33949	2.47308	0.0133956	0.130139	AT1G02960	AT1G02960	1:666871-669837	OK	3.72241	32.0708	3.10695	-2.42212	0.0154302	0.159431	AT1G02960	AT1G02960	1:666871-669837	OK	35.0552	3.16828	-3.46786	2.40454	0.016193	0.170903
AT1G02965	AT1G02965.1	unknown protein; BEST Arabidopsis thaliana protein match is: unknown protein (TAIR:AT1G02960.3); Has 8 Blast hits to 8 proteins in 2 species: Archae - 0; Bacteria - 0; Metazoa - 0; Fungi - 0; Plants - 8; Viruses - 0; Other Eukaryotes - 0 (source: NCBI BLink).	protein_coding			AT1G02965	AT1G02965	1:671660-672814	NOTEST	0	0	0	0	1	1	AT1G02965	AT1G02965	1:671660-672814	NOTEST	0	0	0	0	1	1	AT1G02965	AT1G02965	1:671660-672814	NOTEST	0	0	0	0	1	1	AT1G02965	AT1G02965	1:671660-672814	NOTEST	0	0	0	0	1	1
AT1G02970	AT1G02970.1	Protein kinase that negatively regulates the entry into mitosis.	protein_coding	WEE1 KINASE HOMOLOG (WEE1)	(ATWEE1);WEE1 KINASE HOMOLOG (WEE1)	AT1G02970	WEE1	1:673305-676378	NOTEST	0	0	0	0	1	1	AT1G02970	WEE1	1:673305-676378	NOTEST	0	3.66218	1.79769e+308	1.79769e+308	0.10565	1	AT1G02970	WEE1	1:673305-676378	NOTEST	0	0	0	0	1	1	AT1G02970	WEE1	1:673305-676378	NOTEST	0	3.66218	1.79769e+308	1.79769e+308	0.125675	1
AT1G02980	AT1G02980.1	encodes an Arabidopsis cullin	protein_coding	CULLIN 2 (CUL2)	(ATCUL2);CULLIN 2 (CUL2)	AT1G02980	CUL2	1:677868-681310	NOTEST	0	0	0	0	1	1	AT1G02980	CUL2	1:677868-681310	NOTEST	0	0	0	0	1	1	AT1G02980	CUL2	1:677868-681310	NOTEST	0	0	0	0	1	1	AT1G02980	CUL2	1:677868-681310	NOTEST	0	0	0	0	1	1
AT1G02990	AT1G02990.3	FUNCTIONS IN: molecular_function unknown; INVOLVED IN: biological_process unknown; LOCATED IN: cellular_component unknown; BEST Arabidopsis thaliana protein match is: CW-type Zinc Finger (TAIR:AT3G62900.1).	protein_coding			AT1G02990	AT1G02990	1:681395-687315	OK	5.31939	11.0377	1.05311	-0.987925	0.32319	0.518009	AT1G02990	AT1G02990	1:681395-687315	NOTEST	4.41096	11.0712	1.32764	-1.22038	0.222321	1	AT1G02990	AT1G02990	1:681395-687315	NOTEST	5.31939	4.41096	-0.270167	0.244239	0.807046	1	AT1G02990	AT1G02990	1:681395-687315	OK	11.0377	11.0712	0.00436728	-0.00424112	0.996616	0.997905
AT1G03000	AT1G03000.1	Encodes an apparent ATPase similar to yeast and human protein required for peroxisomal biogenesis. May facilitate recycling of PEX5, the peroxisomal matrix protein receptor, and thereby promote peroxisomal matrix protein import.	protein_coding	PEROXIN 6 (PEX6)	PEROXIN 6 (PEX6)	AT1G03000	PEX6	1:687889-692560	NOTEST	7.19476	0	-1.79769e+308	-1.79769e+308	0.0477585	1	AT1G03000	PEX6	1:687889-692560	NOTEST	0	2.68972	1.79769e+308	1.79769e+308	0.100413	1	AT1G03000	PEX6	1:687889-692560	NOTEST	7.19476	0	-1.79769e+308	-1.79769e+308	0.0445655	1	AT1G03000	PEX6	1:687889-692560	NOTEST	0	2.68972	1.79769e+308	1.79769e+308	0.11507	1
AT1G03010	AT1G03010.1	Phototropic-responsive NPH3 family protein; FUNCTIONS IN: signal transducer activity; INVOLVED IN: response to light stimulus, pollen tube growth; EXPRESSED IN: leaf apex, inflorescence meristem, cauline leaf, root, flower; EXPRESSED DURING: M germinated pollen stage, petal differentiation and expansion stage; CONTAINS InterPro DOMAIN/s: NPH3 (InterPro:IPR004249), BTB/POZ fold (InterPro:IPR011333…	protein_coding			AT1G03010	AT1G03010	1:693479-696382	NOTEST	0	0	0	0	1	1	AT1G03010	AT1G03010	1:693479-696382	NOTEST	0	0	0	0	1	1	AT1G03010	AT1G03010	1:693479-696382	NOTEST	0	0	0	0	1	1	AT1G03010	AT1G03010	1:693479-696382	NOTEST	0	0	0	0	1	1
AT1G03020	AT1G03020.1	Thioredoxin superfamily protein; FUNCTIONS IN: electron carrier activity, arsenate reductase (glutaredoxin) activity, protein disulfide oxidoreductase activity; INVOLVED IN: cell redox homeostasis; LOCATED IN: cellular_component unknown; EXPRESSED IN: 7 plant structures; EXPRESSED DURING: 6 growth stages; CONTAINS InterPro DOMAIN/s: Glutaredoxin-like, plant II (InterPro:IPR011905), Thioredoxin fo…	protein_coding			AT1G03020	AT1G03020	1:698206-698515	NOTEST	0	0	0	0	1	1	AT1G03020	AT1G03020	1:698206-698515	NOTEST	0	0	0	0	1	1	AT1G03020	AT1G03020	1:698206-698515	NOTEST	0	0	0	0	1	1	AT1G03020	AT1G03020	1:698206-698515	NOTEST	0	0	0	0	1	1
AT1G03022	AT1G03022.1	unknown protein; Has 30201 Blast hits to 17322 proteins in 780 species: Archae - 12; Bacteria - 1396; Metazoa - 17338; Fungi - 3422; Plants - 5037; Viruses - 0; Other Eukaryotes - 2996 (source: NCBI BLink).	protein_coding			AT1G03022	AT1G03022	1:699120-699246	NOTEST	0	0	0	0	1	1	AT1G03022	AT1G03022	1:699120-699246	NOTEST	0	0	0	0	1	1	AT1G03022	AT1G03022	1:699120-699246	NOTEST	0	0	0	0	1	1	AT1G03022	AT1G03022	1:699120-699246	NOTEST	0	0	0	0	1	1
AT1G03030	AT1G03030.1	P-loop containing nucleoside triphosphate hydrolases superfamily protein; FUNCTIONS IN: phosphotransferase activity, alcohol group as acceptor, kinase activity, ATP binding; INVOLVED IN: biosynthetic process, metabolic process; LOCATED IN: chloroplast; EXPRESSED IN: 22 plant structures; EXPRESSED DURING: 13 growth stages; CONTAINS InterPro DOMAIN/s: Phosphoribulokinase/uridine kinase (InterPro:IP…	protein_coding			AT1G03030	AT1G03030	1:701477-703864	OK	2.95687	11.0232	1.89839	-1.13304	0.257199	0.447394	AT1G03030	AT1G03030	1:701477-703864	NOTEST	5.70571	9.47426	0.731607	-0.505566	0.613161	1	AT1G03030	AT1G03030	1:701477-703864	NOTEST	2.95687	5.70571	0.948335	-0.574235	0.565809	1	AT1G03030	AT1G03030	1:701477-703864	OK	11.0232	9.47426	-0.218452	0.153811	0.877758	0.935451
AT1G03040	AT1G03040.1	basic helix-loop-helix (bHLH) DNA-binding superfamily protein; FUNCTIONS IN: DNA binding, sequence-specific DNA binding transcription factor activity; INVOLVED IN: regulation of transcription, acetyl-CoA biosynthetic process from pyruvate; LOCATED IN: nucleus; EXPRESSED IN: 22 plant structures; EXPRESSED DURING: 13 growth stages; CONTAINS InterPro DOMAIN/s: Helix-loop-helix DNA-binding domain (In…	protein_coding			AT1G03040	AT1G03040	1:703905-706631	OK	14.9203	0	-1.79769e+308	-1.79769e+308	0.0513133	0.189982	AT1G03040	AT1G03040	1:703905-706631	NOTEST	0	0	0	0	1	1	AT1G03040	AT1G03040	1:703905-706631	OK	14.9203	0	-1.79769e+308	-1.79769e+308	0.0468655	0.191162	AT1G03040	AT1G03040	1:703905-706631	NOTEST	0	0	0	0	1	1
AT1G03050	AT1G03050.1	ENTH/ANTH/VHS superfamily protein; FUNCTIONS IN: phospholipid binding, clathrin binding, binding, phosphatidylinositol binding; INVOLVED IN: N-terminal protein myristoylation, clathrin coat assembly; LOCATED IN: clathrin coat; EXPRESSED IN: 9 plant structures; EXPRESSED DURING: L mature pollen stage, M germinated pollen stage, 4 anthesis, C globular stage, petal differentiation and expansion stag…	protein_coding			AT1G03050	AT1G03050	1:707725-711803	NOTEST	0	0	0	0	1	1	AT1G03050	AT1G03050	1:707725-711803	NOTEST	0	0	0	0	1	1	AT1G03050	AT1G03050	1:707725-711803	NOTEST	0	0	0	0	1	1	AT1G03050	AT1G03050	1:707725-711803	NOTEST	0	0	0	0	1	1
AT1G03055	AT1G03055.1	unknown protein; BEST Arabidopsis thaliana protein match is: unknown protein (TAIR:AT1G64680.1); Has 143 Blast hits to 143 proteins in 26 species: Archae - 0; Bacteria - 6; Metazoa - 0; Fungi - 0; Plants - 122; Viruses - 0; Other Eukaryotes - 15 (source: NCBI BLink).	protein_coding			AT1G03055	AT1G03055	1:707725-711803	NOTEST	7.56991	0	-1.79769e+308	-1.79769e+308	0.127004	1	AT1G03055	AT1G03055	1:707725-711803	OK	22.9144	0	-1.79769e+308	-1.79769e+308	0.0332287	0.177692	AT1G03055	AT1G03055	1:707725-711803	OK	7.56991	22.9144	1.59791	-1.15173	0.249433	0.446311	AT1G03055	AT1G03055	1:707725-711803	NOTEST	0	0	0	0	1	1
AT1G03060	AT1G03060.1	Encodes a WD/BEACH domain protein involved in cell morphogenesis.	protein_coding	SPIRRIG (SPI)	SPIRRIG (SPI)	AT1G03060	SPI	1:712472-726891	NOTEST	4.38839	0.485082	-3.17739	2.36037	0.0182567	1	AT1G03060	SPI	1:712472-726891	NOTEST	2.43682	1.66581	-0.548772	0.457501	0.647311	1	AT1G03060	SPI	1:712472-726891	NOTEST	4.38839	2.43682	-0.848693	0.864157	0.387502	1	AT1G03060	SPI	1:712472-726891	NOTEST	0.485082	1.66581	1.77993	-1.18349	0.236613	1
AT1G03070	AT1G03070.1	Bax inhibitor-1 family protein; CONTAINS InterPro DOMAIN/s: Inhibitor of apoptosis-promoting Bax1 related (InterPro:IPR006214); BEST Arabidopsis thaliana protein match is: Bax inhibitor-1 family protein (TAIR:AT4G02690.1); Has 5593 Blast hits to 5593 proteins in 1573 species: Archae - 0; Bacteria - 3054; Metazoa - 856; Fungi - 144; Plants - 197; Viruses - 83; Other Eukaryotes - 1259 (source: NCBI…	protein_coding			AT1G03070	AT1G03070	1:729900-731557	NOTEST	0	0	0	0	1	1	AT1G03070	AT1G03070	1:729900-731557	NOTEST	0	0	0	0	1	1	AT1G03070	AT1G03070	1:729900-731557	NOTEST	0	0	0	0	1	1	AT1G03070	AT1G03070	1:729900-731557	NOTEST	0	0	0	0	1	1
AT1G03080	AT1G03080.1	kinase interacting (KIP1-like) family protein; FUNCTIONS IN: molecular_function unknown; INVOLVED IN: biological_process unknown; LOCATED IN: plasma membrane; EXPRESSED IN: 22 plant structures; EXPRESSED DURING: 13 growth stages; CONTAINS InterPro DOMAIN/s: Prefoldin (InterPro:IPR009053), KIP1-like (InterPro:IPR011684); BEST Arabidopsis thaliana protein match is: Kinase interacting (KIP1-like) fa…	protein_coding	NETWORKED 1D (NET1D)	NETWORKED 1D (NET1D)	AT1G03080	AT1G03080	1:731610-738056	NOTEST	8.13714	3.89605	-1.06251	1.01577	0.309741	1	AT1G03080	AT1G03080	1:731610-738056	OK	4.16375	20.0054	2.26443	-2.57684	0.00997093	0.115497	AT1G03080	AT1G03080	1:731610-738056	NOTEST	8.13714	4.16375	-0.966638	0.993205	0.32061	1	AT1G03080	AT1G03080	1:731610-738056	OK	3.89605	20.0054	2.36031	-2.36087	0.0182321	0.177234
AT1G03090	AT1G03090.2	MCCA is the biotinylated subunit of the dimer MCCase, which is involved in leucine degradation. Both subunits are nuclear coded and the active enzyme is located in the mitochondrion.	protein_coding	(MCCA)	(MCCA)	AT1G03090	MCCA	1:739678-746479	OK	13.7988	8.46716	-0.70459	0.639207	0.522688	0.697046	AT1G03090	MCCA	1:739678-746479	OK	17.0933	19.5651	0.194851	-0.206333	0.836531	0.912729	AT1G03090	MCCA	1:739678-746479	OK	13.7988	17.0933	0.308892	-0.319985	0.74898	0.863842	AT1G03090	MCCA	1:739678-746479	OK	8.46716	19.5651	1.20833	-1.0632	0.28769	0.463498
						AT1G03100	AT1G03100	1:739678-746479	NOTEST	0	3.33653	1.79769e+308	1.79769e+308	0.0706749	1	AT1G03100	AT1G03100	1:739678-746479	NOTEST	0	0	0	0	1	1	AT1G03100	AT1G03100	1:739678-746479	NOTEST	0	0	0	0	1	1	AT1G03100	AT1G03100	1:739678-746479	NOTEST	3.33653	0	-1.79769e+308	-1.79769e+308	0.0789511	1
AT1G03103	AT1G03103.1	Bifunctional inhibitor/lipid-transfer protein/seed storage 2S albumin superfamily protein; FUNCTIONS IN: molecular_function unknown; INVOLVED IN: lipid transport; LOCATED IN: membrane; CONTAINS InterPro DOMAIN/s: Bifunctional inhibitor/plant lipid transfer protein/seed storage (InterPro:IPR016140), Plant lipid transfer protein/seed storage/trypsin-alpha amylase inhibitor (InterPro:IPR003612), Pla…	protein_coding			AT1G03103	AT1G03103	1:747196-748057	NOTEST	0	0	0	0	1	1	AT1G03103	AT1G03103	1:747196-748057	NOTEST	0	0	0	0	1	1	AT1G03103	AT1G03103	1:747196-748057	NOTEST	0	0	0	0	1	1	AT1G03103	AT1G03103	1:747196-748057	NOTEST	0	0	0	0	1	1
AT1G03106	AT1G03106.1	unknown protein; Has 35333 Blast hits to 34131 proteins in 2444 species: Archae - 798; Bacteria - 22429; Metazoa - 974; Fungi - 991; Plants - 531; Viruses - 0; Other Eukaryotes - 9610 (source: NCBI BLink).	protein_coding			AT1G03106	AT1G03106	1:748101-749034	NOTEST	0	0	0	0	1	1	AT1G03106	AT1G03106	1:748101-749034	NOTEST	0	0	0	0	1	1	AT1G03106	AT1G03106	1:748101-749034	NOTEST	0	0	0	0	1	1	AT1G03106	AT1G03106	1:748101-749034	NOTEST	0	0	0	0	1	1
AT1G03110	AT1G03110.1	Encodes a gene involved in the modification of nucleosides in tRNA. Mutants have no 7-methylguanosine.	protein_coding	TRNA MODIFICATION 82 (TRM82)	(AtTRM82);TRNA MODIFICATION 82 (TRM82)	AT1G03110	TRM82	1:749245-751963	NOTEST	1.66734	0	-1.79769e+308	-1.79769e+308	0.158655	1	AT1G03110	TRM82	1:749245-751963	OK	17.7484	4.43704	-2.00002	1.46912	0.141801	0.294973	AT1G03110	TRM82	1:749245-751963	OK	1.66734	17.7484	3.41207	-2.13077	0.0331078	0.18715	AT1G03110	TRM82	1:749245-751963	NOTEST	0	4.43704	1.79769e+308	1.79769e+308	0.125675	1
AT1G03120	AT1G03120.1	Atrab28 plays a role in the ion cell balance during late embryogenesis and germination.	protein_coding	RESPONSIVE TO ABSCISIC ACID 28 (RAB28)	RESPONSIVE TO ABSCISIC ACID 28 (RAB28);RESPONSIVE TO ABSCISIC ACID 28 (ATRAB28)	AT1G03120	ATRAB28	1:752270-753140	NOTEST	6.42789	0	-1.79769e+308	-1.79769e+308	0.158655	1	AT1G03120	ATRAB28	1:752270-753140	OK	0	40.6347	1.79769e+308	1.79769e+308	0.0540888	0.197264	AT1G03120	ATRAB28	1:752270-753140	NOTEST	6.42789	0	-1.79769e+308	-1.79769e+308	0.144422	1	AT1G03120	ATRAB28	1:752270-753140	OK	0	40.6347	1.79769e+308	1.79769e+308	0.0523787	0.191049
AT1G03130	AT1G03130.1	Encodes a protein predicted by sequence similarity with spinach PsaD to be photosystem I reaction center subunit II (PsaD2)	protein_coding	PHOTOSYSTEM I SUBUNIT D-2 (PSAD-2)	PHOTOSYSTEM I SUBUNIT D-2 (PSAD-2)	AT1G03130	PSAD-2	1:753306-754198	OK	221.444	122.58	-0.853222	1.12319	0.261358	0.452444	AT1G03130	PSAD-2	1:753306-754198	OK	290.317	393.164	0.437502	-0.955218	0.339467	0.520271	AT1G03130	PSAD-2	1:753306-754198	OK	221.444	290.317	0.390686	-0.673987	0.50032	0.684475	AT1G03130	PSAD-2	1:753306-754198	OK	122.58	393.164	1.68141	-2.43559	0.0148676	0.164319
AT4G33780	AT4G33780.1	FUNCTIONS IN: molecular_function unknown; INVOLVED IN: biological_process unknown; LOCATED IN: chloroplast; EXPRESSED IN: 24 plant structures; EXPRESSED DURING: 15 growth stages; BEST Arabidopsis thaliana protein match is: short hypocotyl in white light1 (TAIR:AT1G69935.1); Has 40 Blast hits to 40 proteins in 10 species: Archae - 0; Bacteria - 0; Metazoa - 0; Fungi - 0; Plants - 40; Viruses - 0; …	protein_coding			AT4G33780	AT4G33780	4:16201830-16203641	OK	25.4291	140.284	2.46379	-2.50437	0.012267	0.167192	AT4G33780	AT4G33780	4:16201830-16203641	NOTEST	0.678433	1.38695	1.03164	-0.505636	0.613112	1	AT4G33780	AT4G33780	4:16201830-16203641	OK	25.4291	0.678433	-5.22813	3.14271	0.00167389	0.0811122	AT4G33780	AT4G33780	4:16201830-16203641	OK	140.284	1.38695	-6.66029	4.36514	1.27042e-05	0.0345822
AT1G03150	AT1G03150.1	Acyl-CoA N-acyltransferases (NAT) superfamily protein; FUNCTIONS IN: N-acetyltransferase activity; INVOLVED IN: metabolic process; LOCATED IN: cellular_component unknown; EXPRESSED IN: 22 plant structures; EXPRESSED DURING: 13 growth stages; CONTAINS InterPro DOMAIN/s: GCN5-related N-acetyltransferase, C-terminal (InterPro:IPR022610), GCN5-related N-acetyltransferase (InterPro:IPR000182), Acyl-Co…	protein_coding			AT1G03150	AT1G03150	1:756413-758612	NOTEST	6.92921	0	-1.79769e+308	-1.79769e+308	0.142525	1	AT1G03150	AT1G03150	1:756413-758612	NOTEST	0	0	0	0	1	1	AT1G03150	AT1G03150	1:756413-758612	NOTEST	6.92921	0	-1.79769e+308	-1.79769e+308	0.124107	1	AT1G03150	AT1G03150	1:756413-758612	NOTEST	0	0	0	0	1	1
AT1G03160	AT1G03160.1	A new plant-specific member of the dynamin superfamily; defines a new protein class within the dynamin superfamily of membrane remodeling GTPases that regulates organization of the thylakoid network in plants. Targeted to chloroplasts and associated with thylakoid and envelope membranes as punctate structures. Knockout mutants have abnormalities in chloroplast and thylakoid morphology, including …	protein_coding	FZO-LIKE (FZL)	FZO-LIKE (FZL)	AT1G03160	FZL	1:761281-766158	OK	16.506	5.26191	-1.64934	1.46648	0.142518	0.308257	AT1G03160	FZL	1:761281-766158	NOTEST	0	5.75703	1.79769e+308	1.79769e+308	0.073893	1	AT1G03160	FZL	1:761281-766158	OK	16.506	0	-1.79769e+308	-1.79769e+308	0.0223219	0.172985	AT1G03160	FZL	1:761281-766158	NOTEST	5.26191	5.75703	0.129738	-0.0957663	0.923706	1
AT1G03170	AT1G03170.1	A member of the FAF family proteins encoded by the FANTASTIC FOUR (FAF) genes: AT4G02810 (FAF1), AT1G03170 (FAF2), AT5G19260 (FAF3) and AT3G06020 (FAF4). FAFs have the potential to regulate shoot meristem size in Arabidopsis thaliana. FAFs can repress WUS, which ultimately leads to an arrest of meristem activity in FAF overexpressing lines.	protein_coding	FANTASTIC FOUR 2 (FAF2)	FANTASTIC FOUR 2 (FAF2);FLORAL TRANSITION AT THE MERISTEM5 (FTM5)	AT1G03170	AT1G03170	1:769631-770684	NOTEST	0	0	0	0	1	1	AT1G03170	AT1G03170	1:769631-770684	NOTEST	0	0	0	0	1	1	AT1G03170	AT1G03170	1:769631-770684	NOTEST	0	0	0	0	1	1	AT1G03170	AT1G03170	1:769631-770684	NOTEST	0	0	0	0	1	1
AT1G03180	AT1G03180.1	unknown protein; Has 36 Blast hits to 36 proteins in 15 species: Archae - 0; Bacteria - 0; Metazoa - 3; Fungi - 0; Plants - 33; Viruses - 0; Other Eukaryotes - 0 (source: NCBI BLink).	protein_coding			AT1G03180	AT1G03180	1:773410-775344	NOTEST	4.91357	0	-1.79769e+308	-1.79769e+308	0.147179	1	AT1G03180	AT1G03180	1:773410-775344	NOTEST	0	0	0	0	1	1	AT1G03180	AT1G03180	1:773410-775344	NOTEST	4.91357	0	-1.79769e+308	-1.79769e+308	0.129434	1	AT1G03180	AT1G03180	1:773410-775344	NOTEST	0	0	0	0	1	1
AT1G03190	AT1G03190.1	UV damage and heat induce a common stress response in plants that leads to tissue death and reduced chloroplast function. The UVH6 product is suggested to be a negative regulator of this response.	protein_coding	ULTRAVIOLET HYPERSENSITIVE 6 (UVH6)	ARABIDOPSIS THALIANA XERODERMA PIGMENTOSUM GROUP D (ATXPD);ULTRAVIOLET HYPERSENSITIVE 6 (UVH6)	AT1G03190	ATXPD	1:775526-780062	NOTEST	0.49552	0	-1.79769e+308	-1.79769e+308	0.158655	1	AT1G03190	ATXPD	1:775526-780062	NOTEST	5.96634	11.6047	0.959789	-0.775933	0.437789	1	AT1G03190	ATXPD	1:775526-780062	NOTEST	0.49552	5.96634	3.58983	-2.17873	0.0293521	1	AT1G03190	ATXPD	1:775526-780062	NOTEST	0	11.6047	1.79769e+308	1.79769e+308	0.0491692	1
AT1G03200	AT1G03200.1	unknown protein; BEST Arabidopsis thaliana protein match is: unknown protein (TAIR:AT1G03240.1); Has 2 Blast hits to 2 proteins in 1 species: Archae - 0; Bacteria - 0; Metazoa - 0; Fungi - 0; Plants - 2; Viruses - 0; Other Eukaryotes - 0 (source: NCBI BLink).	protein_coding			AT1G03200	AT1G03200	1:780601-781285	NOTEST	0	0	0	0	1	1	AT1G03200	AT1G03200	1:780601-781285	OK	0	15.7275	1.79769e+308	1.79769e+308	0.124107	0.27204	AT1G03200	AT1G03200	1:780601-781285	NOTEST	0	0	0	0	1	1	AT1G03200	AT1G03200	1:780601-781285	OK	0	15.7275	1.79769e+308	1.79769e+308	0.133629	0.275148
AT1G03210	AT1G03210.1	Phenazine biosynthesis PhzC/PhzF protein; FUNCTIONS IN: catalytic activity; INVOLVED IN: biosynthetic process; LOCATED IN: endomembrane system; EXPRESSED IN: 24 plant structures; EXPRESSED DURING: 15 growth stages; CONTAINS InterPro DOMAIN/s: Phenazine biosynthesis PhzC/PhzF protein (InterPro:IPR003719); BEST Arabidopsis thaliana protein match is: Phenazine biosynthesis PhzC/PhzF protein (TAIR:AT…	protein_coding			AT1G03210	AT1G03210	1:782947-784240	OK	25.1987	0	-1.79769e+308	-1.79769e+308	0.0512352	0.189982	AT1G03210	AT1G03210	1:782947-784240	NOTEST	0	0	0	0	1	1	AT1G03210	AT1G03210	1:782947-784240	OK	25.1987	0	-1.79769e+308	-1.79769e+308	0.0467462	0.191162	AT1G03210	AT1G03210	1:782947-784240	NOTEST	0	0	0	0	1	1
AT1G03220	AT1G03220.1	Eukaryotic aspartyl protease family protein; FUNCTIONS IN: aspartic-type endopeptidase activity; INVOLVED IN: response to salt stress; LOCATED IN: cell wall, plasma membrane, membrane, plant-type cell wall; EXPRESSED IN: 6 plant structures; CONTAINS InterPro DOMAIN/s: Peptidase aspartic (InterPro:IPR021109), Peptidase aspartic, catalytic (InterPro:IPR009007), Peptidase A1 (InterPro:IPR001461); BE…	protein_coding			AT1G03220	AT1G03220	1:787121-788651	OK	29.1845	88.0859	1.59371	-1.71677	0.0860218	0.229853	AT1G03220	AT1G03220	1:787121-788651	OK	26.5677	9.66463	-1.45889	1.20418	0.228521	0.401938	AT1G03220	AT1G03220	1:787121-788651	OK	29.1845	26.5677	-0.135529	0.13781	0.890391	0.945096	AT1G03220	AT1G03220	1:787121-788651	OK	88.0859	9.66463	-3.18813	2.71447	0.00663816	0.127187
AT1G03230	AT1G03230.1	Eukaryotic aspartyl protease family protein; FUNCTIONS IN: aspartic-type endopeptidase activity; INVOLVED IN: response to salt stress; LOCATED IN: cell wall, plant-type cell wall; EXPRESSED IN: stem, root; CONTAINS InterPro DOMAIN/s: Peptidase aspartic (InterPro:IPR021109), Peptidase aspartic, catalytic (InterPro:IPR009007), Peptidase A1 (InterPro:IPR001461); BEST Arabidopsis thaliana protein mat…	protein_coding			AT1G03230	AT1G03230	1:790090-791592	NOTEST	8.88067	5.71814	-0.635123	0.433593	0.664584	1	AT1G03230	AT1G03230	1:790090-791592	OK	3.41399	18.6352	2.4485	-1.72345	0.0848074	0.216302	AT1G03230	AT1G03230	1:790090-791592	NOTEST	8.88067	3.41399	-1.37921	0.962076	0.336011	1	AT1G03230	AT1G03230	1:790090-791592	OK	5.71814	18.6352	1.70441	-1.22505	0.220555	0.389361
AT1G03240	AT1G03240.1	unknown protein; BEST Arabidopsis thaliana protein match is: unknown protein (TAIR:AT1G03200.1); Has 2 Blast hits to 2 proteins in 1 species: Archae - 0; Bacteria - 0; Metazoa - 0; Fungi - 0; Plants - 2; Viruses - 0; Other Eukaryotes - 0 (source: NCBI BLink).	protein_coding			AT1G03240	AT1G03240	1:792221-792986	NOTEST	0	0	0	0	1	1	AT1G03240	AT1G03240	1:792221-792986	NOTEST	0	0	0	0	1	1	AT1G03240	AT1G03240	1:792221-792986	NOTEST	0	0	0	0	1	1	AT1G03240	AT1G03240	1:792221-792986	NOTEST	0	0	0	0	1	1
AT1G03250	AT1G03250.2	unknown protein; FUNCTIONS IN: molecular_function unknown; INVOLVED IN: biological_process unknown; LOCATED IN: cellular_component unknown; EXPRESSED IN: 24 plant structures; EXPRESSED DURING: 15 growth stages.	protein_coding			AT1G03250	AT1G03250	1:793352-795376	NOTEST	10.9216	0	-1.79769e+308	-1.79769e+308	0.078047	1	AT1G03250	AT1G03250	1:793352-795376	OK	8.79345	7.89529	-0.155438	0.107291	0.914558	0.957124	AT1G03250	AT1G03250	1:793352-795376	OK	10.9216	8.79345	-0.312679	0.243101	0.807927	0.898752	AT1G03250	AT1G03250	1:793352-795376	NOTEST	0	7.89529	1.79769e+308	1.79769e+308	0.108431	1
AT1G03260	AT1G03260.1	SNARE associated Golgi protein family; LOCATED IN: endomembrane system; EXPRESSED IN: 24 plant structures; EXPRESSED DURING: 15 growth stages; CONTAINS InterPro DOMAIN/s: SNARE associated Golgi protein (InterPro:IPR015414); BEST Arabidopsis thaliana protein match is: SNARE associated Golgi protein family (TAIR:AT5G19070.1); Has 5379 Blast hits to 5379 proteins in 1283 species: Archae - 29; Bacter…	protein_coding			AT1G03260	AT1G03260	1:795531-798463	NOTEST	0	0	0	0	1	1	AT1G03260	AT1G03260	1:795531-798463	NOTEST	0	1.09653	1.79769e+308	1.79769e+308	0.158655	1	AT1G03260	AT1G03260	1:795531-798463	NOTEST	0	0	0	0	1	1	AT1G03260	AT1G03260	1:795531-798463	NOTEST	0	1.09653	1.79769e+308	1.79769e+308	0.158655	1
AT1G03270	AT1G03270.1	CBS domain-containing protein with a domain of unknown function (DUF21); FUNCTIONS IN: molecular_function unknown; INVOLVED IN: biological_process unknown; LOCATED IN: endomembrane system; EXPRESSED IN: 21 plant structures; EXPRESSED DURING: 14 growth stages; CONTAINS InterPro DOMAIN/s: Protein of unknown function DUF21 (InterPro:IPR002550); BEST Arabidopsis thaliana protein match is: CBS domain-…	protein_coding			AT1G03270	AT1G03270	1:799190-802436	NOTEST	0	0	0	0	1	1	AT1G03270	AT1G03270	1:799190-802436	NOTEST	0	0	0	0	1	1	AT1G03270	AT1G03270	1:799190-802436	NOTEST	0	0	0	0	1	1	AT1G03270	AT1G03270	1:799190-802436	NOTEST	0	0	0	0	1	1
AT1G03280	AT1G03280.1	Transcription factor TFIIE, alpha subunit; FUNCTIONS IN: RNA polymerase II transcription factor activity, transcription initiation factor activity; INVOLVED IN: transcription initiation from RNA polymerase II promoter; LOCATED IN: endomembrane system, transcription factor TFIIE complex; EXPRESSED IN: 24 plant structures; EXPRESSED DURING: 15 growth stages; CONTAINS InterPro DOMAIN/s: Transcriptio…	protein_coding			AT1G03280	AT1G03280	1:803034-807066	NOTEST	4.55881	5.12785	0.169699	-0.119705	0.904717	1	AT1G03280	AT1G03280	1:803034-807066	OK	19.2949	3.60503	-2.42014	1.89098	0.0586272	0.198512	AT1G03280	AT1G03280	1:803034-807066	OK	4.55881	19.2949	2.08149	-1.7715	0.076477	0.220553	AT1G03280	AT1G03280	1:803034-807066	NOTEST	5.12785	3.60503	-0.508344	0.328785	0.742318	1
AT1G03290	AT1G03290.1	unknown protein; BEST Arabidopsis thaliana protein match is: unknown protein (TAIR:AT4G02880.2); Has 13587 Blast hits to 10183 proteins in 1114 species: Archae - 257; Bacteria - 2402; Metazoa - 5637; Fungi - 960; Plants - 675; Viruses - 54; Other Eukaryotes - 3602 (source: NCBI BLink).	protein_coding			AT1G03290	AT1G03290	1:807360-810868	NOTEST	5.13914	0	-1.79769e+308	-1.79769e+308	0.0912112	1	AT1G03290	AT1G03290	1:807360-810868	OK	26.6521	4.76194	-2.48463	2.03175	0.0421785	0.191471	AT1G03290	AT1G03290	1:807360-810868	OK	5.13914	26.6521	2.37465	-2.05749	0.0396388	0.190524	AT1G03290	AT1G03290	1:807360-810868	NOTEST	0	4.76194	1.79769e+308	1.79769e+308	0.104334	1
AT1G03300	AT1G03300.1	Member of the plant-specific DUF724 protein family. Arabidopsis has 10 DUF724 proteins. Loss of function mutant has a WT phenotype	protein_coding	DOMAIN OF UNKNOWN FUNCTION 724 1 (ATDUF1)	DOMAIN OF UNKNOWN FUNCTION 724 1 (ATDUF1);DOMAIN OF UNKNOWN FUNCTION 724 1 (DUF1)	AT1G03300	DUF1	1:811032-813086	NOTEST	0.554248	0	-1.79769e+308	-1.79769e+308	0.158655	1	AT1G03300	DUF1	1:811032-813086	NOTEST	1.74768	0	-1.79769e+308	-1.79769e+308	0.100413	1	AT1G03300	DUF1	1:811032-813086	NOTEST	0.554248	1.74768	1.65683	-0.91268	0.361411	1	AT1G03300	DUF1	1:811032-813086	NOTEST	0	0	0	0	1	1
AT1G03310	AT1G03310.2	Encodes a protein with strong similarity to isoamylase (EC:3.2.1.68) however lacks critical residues known to be important for activity. Appears to co localize with ISA1 in the chloroplast isoamylase complex. Mutations in this gene cause the loss of detectable isoamylase activity and the disruption of normal starch structure. It has been postulated that AtISA2 interacts with AtISA1 to form the Is…	protein_coding	DEBRANCHING ENZYME 1 (DBE1)	(ATBE2);BRANCHING ENZYME 2 (BE2);DEBRANCHING ENZYME 1 (DBE1);ARABIDOPSIS THALIANA ISOAMYLASE 2 (ATISA2); (ISA2)	AT1G03310	ISA2	1:813470-816749	NOTEST	9.16158	6.48684	-0.498081	0.439264	0.66047	1	AT1G03310	ISA2	1:813470-816749	OK	11.9836	1.84745	-2.69745	2.02813	0.0425466	0.191471	AT1G03310	ISA2	1:813470-816749	OK	9.16158	11.9836	0.387388	-0.376315	0.706683	0.836253	AT1G03310	ISA2	1:813470-816749	NOTEST	6.48684	1.84745	-1.81198	1.1924	0.233106	1
AT1G03320	AT1G03320.1	unknown protein; Has 1038 Blast hits to 683 proteins in 112 species: Archae - 4; Bacteria - 14; Metazoa - 318; Fungi - 117; Plants - 86; Viruses - 8; Other Eukaryotes - 491 (source: NCBI BLink).	protein_coding			AT1G03320	AT1G03320	1:817026-817767	NOTEST	0	0	0	0	1	1	AT1G03320	AT1G03320	1:817026-817767	NOTEST	0	0	0	0	1	1	AT1G03320	AT1G03320	1:817026-817767	NOTEST	0	0	0	0	1	1	AT1G03320	AT1G03320	1:817026-817767	NOTEST	0	0	0	0	1	1
AT1G03330	AT1G03330.1	Small nuclear ribonucleoprotein family protein; CONTAINS InterPro DOMAIN/s: Like-Sm ribonucleoprotein (LSM) domain (InterPro:IPR001163), U6 snRNA-associated Sm-like protein LSm2 (InterPro:IPR016654), Like-Sm ribonucleoprotein (LSM) domain, eukaryotic/archaea-type (InterPro:IPR006649), Like-Sm ribonucleoprotein (LSM)-related domain (InterPro:IPR010920); Has 762 Blast hits to 762 proteins in 209 sp…	protein_coding			AT1G03330	AT1G03330	1:817982-819563	OK	38.9025	0	-1.79769e+308	-1.79769e+308	0.039535	0.1848	AT1G03330	AT1G03330	1:817982-819563	OK	20.7694	7.98882	-1.37841	0.899324	0.36848	0.547909	AT1G03330	AT1G03330	1:817982-819563	OK	38.9025	20.7694	-0.905405	0.790433	0.429275	0.62616	AT1G03330	AT1G03330	1:817982-819563	NOTEST	0	7.98882	1.79769e+308	1.79769e+308	0.133629	1
AT1G03340	AT1G03340.1	unknown protein; BEST Arabidopsis thaliana protein match is: unknown protein (TAIR:AT4G02920.1); Has 44 Blast hits to 41 proteins in 13 species: Archae - 0; Bacteria - 1; Metazoa - 0; Fungi - 0; Plants - 43; Viruses - 0; Other Eukaryotes - 0 (source: NCBI BLink).	protein_coding			AT1G03340	AT1G03340	1:819661-821317	NOTEST	0	0	0	0	1	1	AT1G03340	AT1G03340	1:819661-821317	NOTEST	0	0	0	0	1	1	AT1G03340	AT1G03340	1:819661-821317	NOTEST	0	0	0	0	1	1	AT1G03340	AT1G03340	1:819661-821317	NOTEST	0	0	0	0	1	1
AT1G03350	AT1G03350.1	BSD domain-containing protein; FUNCTIONS IN: molecular_function unknown; INVOLVED IN: biological_process unknown; LOCATED IN: cellular_component unknown; EXPRESSED IN: 24 plant structures; EXPRESSED DURING: 15 growth stages; CONTAINS InterPro DOMAIN/s: BSD (InterPro:IPR005607); BEST Arabidopsis thaliana protein match is: BSD domain-containing protein (TAIR:AT4G13110.1); Has 10642 Blast hits to 59…	protein_coding			AT1G03350	AT1G03350	1:822637-824393	NOTEST	5.09364	0	-1.79769e+308	-1.79769e+308	0.0912112	1	AT1G03350	AT1G03350	1:822637-824393	OK	10.5238	13.9886	0.410592	-0.344487	0.73048	0.840339	AT1G03350	AT1G03350	1:822637-824393	OK	5.09364	10.5238	1.04689	-0.838062	0.401996	0.599949	AT1G03350	AT1G03350	1:822637-824393	OK	0	13.9886	1.79769e+308	1.79769e+308	0.0505208	0.191049
AT1G03360	AT1G03360.1	ribosomal RNA processing 4 (RRP4); FUNCTIONS IN: exonuclease activity; LOCATED IN: mitochondrion; EXPRESSED IN: 20 plant structures; EXPRESSED DURING: 13 growth stages; CONTAINS InterPro DOMAIN/s: Nucleic acid-binding, OB-fold-like (InterPro:IPR016027); Has 615 Blast hits to 615 proteins in 291 species: Archae - 147; Bacteria - 0; Metazoa - 136; Fungi - 134; Plants - 55; Viruses - 0; Other Eukary…	protein_coding	RIBOSOMAL RNA PROCESSING 4 (RRP4)	RIBOSOMAL RNA PROCESSING 4 (RRP4);RIBOSOMAL RNA PROCESSING 4 (ATRRP4)	AT1G03360	ATRRP4	1:824536-826358	NOTEST	2.84152	0	-1.79769e+308	-1.79769e+308	0.158655	1	AT1G03360	ATRRP4	1:824536-826358	NOTEST	0	0	0	0	1	1	AT1G03360	ATRRP4	1:824536-826358	NOTEST	2.84152	0	-1.79769e+308	-1.79769e+308	0.144422	1	AT1G03360	ATRRP4	1:824536-826358	NOTEST	0	0	0	0	1	1
AT1G03365	AT1G03365.1	RING/U-box superfamily protein; FUNCTIONS IN: zinc ion binding; CONTAINS InterPro DOMAIN/s: Zinc finger, RING-type (InterPro:IPR001841); BEST Arabidopsis thaliana protein match is: RING/U-box superfamily protein (TAIR:AT4G03000.2).	protein_coding			AT1G03365	AT1G03365	1:826568-830383	NOTEST	5.36623	0	-1.79769e+308	-1.79769e+308	0.0614377	1	AT1G03365	AT1G03365	1:826568-830383	NOTEST	0.840453	0	-1.79769e+308	-1.79769e+308	0.124107	1	AT1G03365	AT1G03365	1:826568-830383	NOTEST	5.36623	0.840453	-2.67467	1.74049	0.0817732	1	AT1G03365	AT1G03365	1:826568-830383	NOTEST	0	0	0	0	1	1
AT3G01540	AT3G01540.2	RNA HELICASE DRH1	protein_coding	DEAD BOX RNA HELICASE 1 (DRH1)	ARABIDOPSIS THALIANA DEAD BOX RNA HELICASE 1 (ATDRH1);DEAD BOX RNA HELICASE 1 (DRH1)	AT3G01540,CUFF	DRH1	3:212517-216671	OK	43.3011	0.4638	-6.54476	3.47706	0.000506943	0.0637522	AT3G01540,CUFF	DRH1	3:212517-216671	OK	52.53	0.201662	-8.02506	1.96419	0.0495082	0.194764	AT3G01540,CUFF	DRH1	3:212517-216671	OK	43.3011	52.53	0.278738	-0.409873	0.681899	0.821329	AT3G01540,CUFF	DRH1	3:212517-216671	NOTEST	0.4638	0.201662	-1.20157	0.270329	0.786907	1
AT1G03380	AT1G03380.1	homolog of yeast autophagy 18 (ATG18) G (ATG18G); CONTAINS InterPro DOMAIN/s: WD40 repeat-like-containing domain (InterPro:IPR011046), Breast carcinoma amplified sequence 3 (InterPro:IPR022175), WD40 repeat (InterPro:IPR001680), WD40/YVTN repeat-like-containing domain (InterPro:IPR015943), WD40 repeat, subgroup (InterPro:IPR019781); BEST Arabidopsis thaliana protein match is: homolog of yeast aut…	protein_coding	HOMOLOG OF YEAST AUTOPHAGY 18 (ATG18) G (ATG18G)	HOMOLOG OF YEAST AUTOPHAGY 18 (ATG18) G (ATATG18G);HOMOLOG OF YEAST AUTOPHAGY 18 (ATG18) G (ATG18G)	AT1G03380	ATATG18G	1:835784-840940	NOTEST	5.66853	3.44235	-0.719584	0.575938	0.564657	1	AT1G03380	ATATG18G	1:835784-840940	OK	7.60751	8.6213	0.180482	-0.160803	0.872248	0.933065	AT1G03380	ATATG18G	1:835784-840940	OK	5.66853	7.60751	0.424448	-0.385799	0.699646	0.830678	AT1G03380	ATATG18G	1:835784-840940	NOTEST	3.44235	8.6213	1.32451	-1.04009	0.298299	1
AT1G03390	AT1G03390.1	HXXXD-type acyl-transferase family protein; FUNCTIONS IN: transferase activity, transferring acyl groups other than amino-acyl groups, transferase activity; INVOLVED IN: biological_process unknown; EXPRESSED IN: sepal, flower; EXPRESSED DURING: petal differentiation and expansion stage; CONTAINS InterPro DOMAIN/s: Transferase (InterPro:IPR003480); BEST Arabidopsis thaliana protein match is: HXXXD…	protein_coding			AT1G03390	AT1G03390	1:841032-842418	NOTEST	0	0	0	0	1	1	AT1G03390	AT1G03390	1:841032-842418	NOTEST	0	0	0	0	1	1	AT1G03390	AT1G03390	1:841032-842418	NOTEST	0	0	0	0	1	1	AT1G03390	AT1G03390	1:841032-842418	NOTEST	0	0	0	0	1	1
AT1G03400	AT1G03400.1	A single copy gene that encodes a protein with sequence similarity to tomato E8 (ACC oxidase, the last step in ethylene biosynthesis) involved in ethylene synthesis and fruit ripening in tomato. This gene is not induced by ethylene in siliques. The transcript is found in siliques, etiolated seedlings, leaves, stems and flowers.	protein_coding			AT1G03400	AT1G03400	1:842746-844190	NOTEST	3.38116	0	-1.79769e+308	-1.79769e+308	0.158655	1	AT1G03400	AT1G03400	1:842746-844190	NOTEST	0	4.63882	1.79769e+308	1.79769e+308	0.124107	1	AT1G03400	AT1G03400	1:842746-844190	NOTEST	3.38116	0	-1.79769e+308	-1.79769e+308	0.144422	1	AT1G03400	AT1G03400	1:842746-844190	NOTEST	0	4.63882	1.79769e+308	1.79769e+308	0.133629	1
AT1G03410	AT1G03410.1	2A6; FUNCTIONS IN: oxidoreductase activity; LOCATED IN: endomembrane system; EXPRESSED IN: 17 plant structures; EXPRESSED DURING: 10 growth stages; CONTAINS InterPro DOMAIN/s: Oxoglutarate/iron-dependent oxygenase (InterPro:IPR005123); BEST Arabidopsis thaliana protein match is: 2-oxoglutarate (2OG) and Fe(II)-dependent oxygenase superfamily protein (TAIR:AT1G03400.1); Has 8330 Blast hits to 8293…	protein_coding	(2A6)	(2A6)	AT1G03410	2A6	1:844435-847739	NOTEST	0	0	0	0	1	1	AT1G03410	2A6	1:844435-847739	NOTEST	0	0	0	0	1	1	AT1G03410	2A6	1:844435-847739	NOTEST	0	0	0	0	1	1	AT1G03410	2A6	1:844435-847739	NOTEST	0	0	0	0	1	1
AT1G03420	AT1G03420.1	Member of Sadhu non-coding retrotransposon family	transposable_element_gene	SADHU NON-CODING RETROTRANSPOSON 4-2 (Sadhu4-2)	SADHU NON-CODING RETROTRANSPOSON 4-2 (Sadhu4-2)	AT1G03420	Sadhu4-2	1:844435-847739	OK	16.0176	0.791458	-4.339	2.50245	0.0123338	0.167192	AT1G03420	Sadhu4-2	1:844435-847739	NOTEST	5.73271	1.32835	-2.10958	1.1757	0.239717	1	AT1G03420	Sadhu4-2	1:844435-847739	OK	16.0176	5.73271	-1.48237	1.0909	0.275319	0.473678	AT1G03420	Sadhu4-2	1:844435-847739	NOTEST	0.791458	1.32835	0.747048	-0.36615	0.714253	1
AT1G03430	AT1G03430.1	Encodes AHP5, one of the six Arabidopsis thaliana histidine phosphotransfer proteins (AHPs). AHPs function as redundant positive regulators of cytokinin signaling. Members of the AHP gene family include: AT3G21510 (AHP1), AT3G29350 (AHP2), AT5G39340 (AHP3), AT3G16360 (AHP4), AT1G03430 (AHP5) and AT1G80100 (AHP6).	protein_coding	HISTIDINE-CONTAINING PHOSPHOTRANSFER FACTOR 5 (AHP5)	HISTIDINE-CONTAINING PHOSPHOTRANSFER FACTOR 5 (AHP5)	AT1G03430	AHP5	1:847872-849500	NOTEST	0	0	0	0	1	1	AT1G03430	AHP5	1:847872-849500	OK	9.24648	5.93564	-0.6395	0.402715	0.687158	0.807293	AT1G03430	AHP5	1:847872-849500	OK	0	9.24648	1.79769e+308	1.79769e+308	0.0534319	0.193234	AT1G03430	AHP5	1:847872-849500	NOTEST	0	5.93564	1.79769e+308	1.79769e+308	0.133629	1
AT1G03440	AT1G03440.1	Leucine-rich repeat (LRR) family protein; INVOLVED IN: signal transduction; LOCATED IN: endomembrane system; EXPRESSED IN: 23 plant structures; EXPRESSED DURING: 13 growth stages; CONTAINS InterPro DOMAIN/s: Leucine-rich repeat-containing N-terminal domain, type 2 (InterPro:IPR013210), Leucine-rich repeat (InterPro:IPR001611); BEST Arabidopsis thaliana protein match is: RNI-like superfamily prote…	protein_coding			AT1G03440	AT1G03440	1:852365-854032	NOTEST	1.94581	0	-1.79769e+308	-1.79769e+308	0.158655	1	AT1G03440	AT1G03440	1:852365-854032	OK	1.8112	32.7176	4.17505	-2.84393	0.00445608	0.0924881	AT1G03440	AT1G03440	1:852365-854032	NOTEST	1.94581	1.8112	-0.103429	0.0541938	0.956781	1	AT1G03440	AT1G03440	1:852365-854032	OK	0	32.7176	1.79769e+308	1.79769e+308	0.0345797	0.191049
AT1G03445	AT1G03445.1	encodes a serine?threonine protein phosphatase with an N-terminal Kelch-repeat domain, which is nuclear localized and expressed preferentially in elongating cells. Genetic evidence suggest that this gene plays a redundant role (along with other members of the same gene family) in modulating growth in response to brassinosteroid.	protein_coding	BRI1 SUPPRESSOR 1 (BSU1)	BRI1 SUPPRESSOR 1 (BSU1)	AT1G03445	BSU1	1:854409-859701	NOTEST	3.26101	0	-1.79769e+308	-1.79769e+308	0.100621	1	AT1G03445	BSU1	1:854409-859701	NOTEST	0	0	0	0	1	1	AT1G03445	BSU1	1:854409-859701	NOTEST	3.26101	0	-1.79769e+308	-1.79769e+308	0.0849053	1	AT1G03445	BSU1	1:854409-859701	NOTEST	0	0	0	0	1	1
AT1G03457	AT1G03457.2	RNA-binding (RRM/RBD/RNP motifs) family protein; FUNCTIONS IN: RNA binding, nucleotide binding, nucleic acid binding; INVOLVED IN: biological_process unknown; LOCATED IN: cellular_component unknown; EXPRESSED IN: 17 plant structures; EXPRESSED DURING: 14 growth stages; CONTAINS InterPro DOMAIN/s: RNA recognition motif, RNP-1 (InterPro:IPR000504), Ribonucleoprotein, BRUNO-like (InterPro:IPR015903)…	protein_coding			AT1G03457	AT1G03457	1:860787-864125	OK	3.13289	11.0125	1.81357	-1.12848	0.259116	0.449749	AT1G03457	AT1G03457	1:860787-864125	NOTEST	0	0	0	0	1	1	AT1G03457	AT1G03457	1:860787-864125	NOTEST	3.13289	0	-1.79769e+308	-1.79769e+308	0.132976	1	AT1G03457	AT1G03457	1:860787-864125	OK	11.0125	0	-1.79769e+308	-1.79769e+308	0.0461492	0.191049
AT1G03470	AT1G03470.1	Encodes a member of the NET superfamily of proteins that potentially couples different membranes to the actin cytoskeleton in plant cells. It colocalizes with filamentous actin and is localized to the nuclear membrane and the vacuolar membrane.	protein_coding	NETWORKED 3A (NET3A)	NETWORKED 3A (NET3A)	AT1G03470	AT1G03470	1:865914-867733	NOTEST	3.71533	0	-1.79769e+308	-1.79769e+308	0.140923	1	AT1G03470	AT1G03470	1:865914-867733	NOTEST	0	3.9765	1.79769e+308	1.79769e+308	0.132215	1	AT1G03470	AT1G03470	1:865914-867733	NOTEST	3.71533	0	-1.79769e+308	-1.79769e+308	0.12229	1	AT1G03470	AT1G03470	1:865914-867733	NOTEST	0	3.9765	1.79769e+308	1.79769e+308	0.141203	1
AT1G03475	AT1G03475.1	Encodes coproporphyrinogen III oxidase, a key enzyme in the biosynthetic pathway of chlorophyll and heme, a tetrapyrrole pathway. Mutants express cytological and molecular markers associated with the defense responses, usually activated by pathogen infection.	protein_coding	LESION INITIATION 2 (LIN2)	(HEMF1);LESION INITIATION 2 (LIN2); (ATCPO-I)	AT1G03475	LIN2	1:869050-871211	OK	62.1931	22.5879	-1.4612	1.50045	0.133498	0.296631	AT1G03475	LIN2	1:869050-871211	OK	22.7308	22.8304	0.00630699	-0.00583149	0.995347	0.998488	AT1G03475	LIN2	1:869050-871211	OK	62.1931	22.7308	-1.45211	1.63406	0.102246	0.260901	AT1G03475	LIN2	1:869050-871211	OK	22.5879	22.8304	0.0154047	-0.0135171	0.989215	0.995603
AT1G03490	AT1G03490.1	NAC domain containing protein 6 (NAC006); FUNCTIONS IN: sequence-specific DNA binding transcription factor activity; INVOLVED IN: multicellular organismal development, regulation of transcription; EXPRESSED IN: cultured cell; CONTAINS InterPro DOMAIN/s: No apical meristem (NAM) protein (InterPro:IPR003441); BEST Arabidopsis thaliana protein match is: TCV-interacting protein (TAIR:AT5G24590.2); Ha…	protein_coding	NAC DOMAIN CONTAINING PROTEIN 6 (NAC006)	NAC DOMAIN CONTAINING PROTEIN 6 (NAC006);NAC DOMAIN CONTAINING PROTEIN 6 (ANAC006)	AT1G03490	NAC006	1:871873-872906	NOTEST	0	0	0	0	1	1	AT1G03490	NAC006	1:871873-872906	NOTEST	0	0	0	0	1	1	AT1G03490	NAC006	1:871873-872906	NOTEST	0	0	0	0	1	1	AT1G03490	NAC006	1:871873-872906	NOTEST	0	0	0	0	1	1
AT1G03495	AT1G03495.1	HXXXD-type acyl-transferase family protein; FUNCTIONS IN: transferase activity, transferring acyl groups other than amino-acyl groups, transferase activity; INVOLVED IN: biological_process unknown; CONTAINS InterPro DOMAIN/s: Transferase (InterPro:IPR003480); BEST Arabidopsis thaliana protein match is: HXXXD-type acyl-transferase family protein (TAIR:AT1G03940.1); Has 1920 Blast hits to 1905 prot…	protein_coding			AT1G03495	AT1G03495	1:873183-874935	NOTEST	0	0	0	0	1	1	AT1G03495	AT1G03495	1:873183-874935	NOTEST	1.11266	3.27834	1.55895	-0.883036	0.377217	1	AT1G03495	AT1G03495	1:873183-874935	NOTEST	0	1.11266	1.79769e+308	1.79769e+308	0.144422	1	AT1G03495	AT1G03495	1:873183-874935	NOTEST	0	3.27834	1.79769e+308	1.79769e+308	0.137567	1
AT1G03502	AT1G03502.1	small nucleolar RNA	small_nucleolar_rna			AT1G03502	AT1G03502	1:875357-875471	NOTEST	0	0	0	0	1	1	AT1G03502	AT1G03502	1:875357-875471	NOTEST	0	0	0	0	1	1	AT1G03502	AT1G03502	1:875357-875471	NOTEST	0	0	0	0	1	1	AT1G03502	AT1G03502	1:875357-875471	NOTEST	0	0	0	0	1	1
AT1G03506	AT1G03506.1	snoRNA; snoRNA	small_nucleolar_rna			AT1G03506	AT1G03506	1:875517-875604	NOTEST	0	0	0	0	1	1	AT1G03506	AT1G03506	1:875517-875604	NOTEST	0	0	0	0	1	1	AT1G03506	AT1G03506	1:875517-875604	NOTEST	0	0	0	0	1	1	AT1G03506	AT1G03506	1:875517-875604	NOTEST	0	0	0	0	1	1
AT1G03510	AT1G03510.1	Tetratricopeptide repeat (TPR)-like superfamily protein; FUNCTIONS IN: binding; INVOLVED IN: biological_process unknown; LOCATED IN: cellular_component unknown; EXPRESSED IN: 10 plant structures; EXPRESSED DURING: 6 growth stages; CONTAINS InterPro DOMAIN/s: Pentatricopeptide repeat (InterPro:IPR002885), Tetratricopeptide-like helical (InterPro:IPR011990); BEST Arabidopsis thaliana protein match …	protein_coding			AT1G03510	AT1G03510	1:876257-877547	NOTEST	0	0	0	0	1	1	AT1G03510	AT1G03510	1:876257-877547	NOTEST	0	0	0	0	1	1	AT1G03510	AT1G03510	1:876257-877547	NOTEST	0	0	0	0	1	1	AT1G03510	AT1G03510	1:876257-877547	NOTEST	0	0	0	0	1	1
AT1G03515	AT1G03515.1	pre-tRNA; tRNA-Asp (anticodon: GTC)	pre_trna			AT1G03515	AT1G03515	1:877647-877719	OK	33.665	18.9468	-0.829296	0.334869	0.737724	0.854051	AT1G03515	AT1G03515	1:877647-877719	OK	7.48955	78.0122	3.38075	-0.783552	0.433303	0.60957	AT1G03515	AT1G03515	1:877647-877719	OK	33.665	7.48955	-2.1683	0.486411	0.626676	0.785356	AT1G03515	AT1G03515	1:877647-877719	OK	18.9468	78.0122	2.04175	-0.924489	0.355232	0.530797
AT1G03520	AT1G03520.1	Core-2/I-branching beta-1,6-N-acetylglucosaminyltransferase family protein; FUNCTIONS IN: transferase activity, transferring glycosyl groups, acetylglucosaminyltransferase activity; INVOLVED IN: carbohydrate biosynthetic process; LOCATED IN: membrane; EXPRESSED IN: 22 plant structures; EXPRESSED DURING: 13 growth stages; CONTAINS InterPro DOMAIN/s: Glycosyl transferase, family 14 (InterPro:IPR003…	protein_coding			AT1G03520	AT1G03520	1:877861-880158	NOTEST	1.00123	0	-1.79769e+308	-1.79769e+308	0.205691	1	AT1G03520	AT1G03520	1:877861-880158	NOTEST	0	0	0	0	1	1	AT1G03520	AT1G03520	1:877861-880158	NOTEST	1.00123	0	-1.79769e+308	-1.79769e+308	0.20569	1	AT1G03520	AT1G03520	1:877861-880158	NOTEST	0	0	0	0	1	1
AT1G03530	AT1G03530.1	nuclear assembly factor 1 (NAF1); FUNCTIONS IN: snoRNA binding, pseudouridine synthase activity; INVOLVED IN: biological_process unknown; LOCATED IN: box H/ACA snoRNP complex; EXPRESSED IN: 23 plant structures; EXPRESSED DURING: 13 growth stages; CONTAINS InterPro DOMAIN/s: H/ACA ribonucleoprotein complex, subunit Gar1/Naf1 (InterPro:IPR007504); Has 55446 Blast hits to 31211 proteins in 1683 spec…	protein_coding	NUCLEAR ASSEMBLY FACTOR 1 (NAF1)	NUCLEAR ASSEMBLY FACTOR 1 (NAF1); (ATNAF1)	AT1G03530	ATNAF1	1:880495-883391	NOTEST	0	0	0	0	1	1	AT1G03530	ATNAF1	1:880495-883391	NOTEST	2.23569	0	-1.79769e+308	-1.79769e+308	0.0786496	1	AT1G03530	ATNAF1	1:880495-883391	NOTEST	0	2.23569	1.79769e+308	1.79769e+308	0.065834	1	AT1G03530	ATNAF1	1:880495-883391	NOTEST	0	0	0	0	1	1
AT1G03540	AT1G03540.1	Pentatricopeptide repeat (PPR-like) superfamily protein; CONTAINS InterPro DOMAIN/s: Pentatricopeptide repeat (InterPro:IPR002885); BEST Arabidopsis thaliana protein match is: Pentatricopeptide repeat (PPR) superfamily protein (TAIR:AT2G13600.1); Has 43035 Blast hits to 14042 proteins in 228 species: Archae - 0; Bacteria - 19; Metazoa - 59; Fungi - 97; Plants - 42229; Viruses - 0; Other Eukaryote…	protein_coding			AT1G03540	AT1G03540	1:883781-885611	NOTEST	0	0	0	0	1	1	AT1G03540	AT1G03540	1:883781-885611	NOTEST	0	0	0	0	1	1	AT1G03540	AT1G03540	1:883781-885611	NOTEST	0	0	0	0	1	1	AT1G03540	AT1G03540	1:883781-885611	NOTEST	0	0	0	0	1	1
AT1G03545	AT1G03545.1	Potential natural antisense gene, locus overlaps with AT1G03550	other_rna			AT1G03545	AT1G03545	1:885622-887956	NOTEST	0	0	0	0	1	1	AT1G03545	AT1G03545	1:885622-887956	NOTEST	0	0	0	0	1	1	AT1G03545	AT1G03545	1:885622-887956	NOTEST	0	0	0	0	1	1	AT1G03545	AT1G03545	1:885622-887956	NOTEST	0	0	0	0	1	1
AT1G03550	AT1G03550.1	Secretory carrier membrane protein (SCAMP) family protein; FUNCTIONS IN: transmembrane transporter activity; INVOLVED IN: protein transport; LOCATED IN: integral to membrane; EXPRESSED IN: 23 plant structures; EXPRESSED DURING: 15 growth stages; CONTAINS InterPro DOMAIN/s: SCAMP (InterPro:IPR007273); BEST Arabidopsis thaliana protein match is: Secretory carrier membrane protein (SCAMP) family pro…	protein_coding	SECRETORY CARRIER MEMBRANE PROTEIN 4 (SCAMP4)	SECRETORY CARRIER MEMBRANE PROTEIN 4 (SCAMP4); (ATSCAMP4)	AT1G03550	AT1G03550	1:885622-887956	NOTEST	0	0	0	0	1	1	AT1G03550	AT1G03550	1:885622-887956	NOTEST	0	11.7463	1.79769e+308	1.79769e+308	0.0786496	1	AT1G03550	AT1G03550	1:885622-887956	NOTEST	0	0	0	0	1	1	AT1G03550	AT1G03550	1:885622-887956	NOTEST	0	11.7463	1.79769e+308	1.79769e+308	0.0867841	1
AT1G03560	AT1G03560.1	Pentatricopeptide repeat (PPR-like) superfamily protein; CONTAINS InterPro DOMAIN/s: Pentatricopeptide repeat (InterPro:IPR002885); BEST Arabidopsis thaliana protein match is: Tetratricopeptide repeat (TPR)-like superfamily protein (TAIR:AT5G39710.1); Has 53521 Blast hits to 15193 proteins in 316 species: Archae - 3; Bacteria - 91; Metazoa - 613; Fungi - 824; Plants - 50230; Viruses - 0; Other Eu…	protein_coding			AT1G03560	AT1G03560	1:890155-892410	NOTEST	0	0	0	0	1	1	AT1G03560	AT1G03560	1:890155-892410	OK	17.745	1.08499	-4.03166	2.57214	0.0101072	0.115707	AT1G03560	AT1G03560	1:890155-892410	OK	0	17.745	1.79769e+308	1.79769e+308	0.00960639	0.138847	AT1G03560	AT1G03560	1:890155-892410	NOTEST	0	1.08499	1.79769e+308	1.79769e+308	0.158655	1
AT1G03570	AT1G03570.1	pre-tRNA; tRNA-Gln (anticodon: CTG)	pre_trna			AT1G03570	AT1G03570	1:892513-892585	NOTEST	0	0	0	0	1	1	AT1G03570	AT1G03570	1:892513-892585	NOTEST	0	0	0	0	1	1	AT1G03570	AT1G03570	1:892513-892585	NOTEST	0	0	0	0	1	1	AT1G03570	AT1G03570	1:892513-892585	NOTEST	0	0	0	0	1	1
AT1G03580	AT1G03580.1	pseudogene, meprin and TRAF homology (MATH) domain protein -related, weak similarity to ubiquitin-specific protease 12 (Arabidopsis thaliana) GI:11993471; contains weak hit to Pfam PF00917: MATH domain	pseudogene			AT1G03580	AT1G03580	1:892846-894052	NOTEST	0	0	0	0	1	1	AT1G03580	AT1G03580	1:892846-894052	NOTEST	0	0	0	0	1	1	AT1G03580	AT1G03580	1:892846-894052	NOTEST	0	0	0	0	1	1	AT1G03580	AT1G03580	1:892846-894052	NOTEST	0	0	0	0	1	1
AT1G03590	AT1G03590.1	Protein phosphatase 2C family protein; FUNCTIONS IN: protein serine/threonine phosphatase activity, catalytic activity; INVOLVED IN: N-terminal protein myristoylation; LOCATED IN: plasma membrane; EXPRESSED IN: 23 plant structures; EXPRESSED DURING: 13 growth stages; CONTAINS InterPro DOMAIN/s: Protein phosphatase 2C-related (InterPro:IPR001932), Protein phosphatase 2C (InterPro:IPR015655), Prote…	protein_coding			AT1G03590	AT1G03590	1:894253-897518	OK	9.08735	16.6379	0.872545	-0.759521	0.447541	0.636361	AT1G03590	AT1G03590	1:894253-897518	OK	12.2142	1.91739	-2.67135	1.81789	0.069081	0.203395	AT1G03590	AT1G03590	1:894253-897518	OK	9.08735	12.2142	0.426631	-0.381203	0.703053	0.833478	AT1G03590	AT1G03590	1:894253-897518	OK	16.6379	1.91739	-3.11726	2.00746	0.0447002	0.191049
AT1G03600	AT1G03600.1	PSB27; FUNCTIONS IN: molecular_function unknown; INVOLVED IN: photosystem II repair; LOCATED IN: thylakoid, chloroplast thylakoid membrane, chloroplast thylakoid lumen, chloroplast photosystem II, chloroplast; EXPRESSED IN: 23 plant structures; EXPRESSED DURING: 13 growth stages; Has 273 Blast hits to 273 proteins in 82 species: Archae - 0; Bacteria - 114; Metazoa - 0; Fungi - 0; Plants - 63; Vir…	protein_coding	(PSB27)	(PSB27)	AT1G03600	PSB27	1:898875-899655	OK	240.279	111.721	-1.10481	1.37813	0.168164	0.339	AT1G03600	PSB27	1:898875-899655	OK	265.95	203.124	-0.388795	0.671753	0.501741	0.665146	AT1G03600	PSB27	1:898875-899655	OK	240.279	265.95	0.146448	-0.239585	0.810652	0.900713	AT1G03600	PSB27	1:898875-899655	OK	111.721	203.124	0.862463	-1.05888	0.289653	0.465114
AT1G03610	AT1G03610.1	Protein of unknown function (DUF789); CONTAINS InterPro DOMAIN/s: Protein of unknown function DUF789 (InterPro:IPR008507); BEST Arabidopsis thaliana protein match is: Protein of unknown function (DUF789) (TAIR:AT4G03420.1); Has 266 Blast hits to 262 proteins in 19 species: Archae - 0; Bacteria - 0; Metazoa - 0; Fungi - 0; Plants - 263; Viruses - 0; Other Eukaryotes - 3 (source: NCBI BLink).	protein_coding			AT1G03610	AT1G03610	1:900886-903003	OK	9.17096	17.4292	0.926363	-0.745509	0.455964	0.642885	AT1G03610	AT1G03610	1:900886-903003	OK	8.10253	23.9333	1.56257	-1.27053	0.203896	0.372369	AT1G03610	AT1G03610	1:900886-903003	OK	9.17096	8.10253	-0.178701	0.142921	0.886353	0.942898	AT1G03610	AT1G03610	1:900886-903003	OK	17.4292	23.9333	0.457508	-0.397186	0.691231	0.812453
AT1G03620	AT1G03620.1	ELMO/CED-12 family protein; FUNCTIONS IN: molecular_function unknown; INVOLVED IN: phagocytosis; LOCATED IN: cytoskeleton; EXPRESSED IN: 16 plant structures; EXPRESSED DURING: 6 growth stages; CONTAINS InterPro DOMAIN/s: Engulfment/cell motility, ELMO (InterPro:IPR006816); BEST Arabidopsis thaliana protein match is: ELMO/CED-12 family protein (TAIR:AT3G03610.1); Has 828 Blast hits to 828 proteins…	protein_coding			AT1G03620	AT1G03620	1:904318-906186	NOTEST	0	0	0	0	1	1	AT1G03620	AT1G03620	1:904318-906186	NOTEST	0	0	0	0	1	1	AT1G03620	AT1G03620	1:904318-906186	NOTEST	0	0	0	0	1	1	AT1G03620	AT1G03620	1:904318-906186	NOTEST	0	0	0	0	1	1
AT1G03630	AT1G03630.1	Encodes for a protein with protochlorophyllide oxidoreductase activity. The enzyme is NADPH- and light-dependent.	protein_coding	PROTOCHLOROPHYLLIDE OXIDOREDUCTASE C (POR C)	PROTOCHLOROPHYLLIDE OXIDOREDUCTASE C (POR C); (PORC)	AT1G03630	POR C	1:907641-909376	OK	47.3241	30.6017	-0.628965	0.649147	0.516243	0.69264	AT1G03630	POR C	1:907641-909376	OK	82.1165	56.174	-0.54777	0.841748	0.399929	0.580366	AT1G03630	POR C	1:907641-909376	OK	47.3241	82.1165	0.795097	-1.02591	0.304932	0.504356	AT1G03630	POR C	1:907641-909376	OK	30.6017	56.174	0.876292	-1.01879	0.308301	0.484663
AT1G03640	AT1G03640.1	pre-tRNA; tRNA-Phe (anticodon: GAA)	pre_trna			AT1G03640	AT1G03640	1:909810-909883	NOTEST	0	0	0	0	1	1	AT1G03640	AT1G03640	1:909810-909883	NOTEST	0	0	0	0	1	1	AT1G03640	AT1G03640	1:909810-909883	NOTEST	0	0	0	0	1	1	AT1G03640	AT1G03640	1:909810-909883	NOTEST	0	0	0	0	1	1
AT1G03650	AT1G03650.1	Acyl-CoA N-acyltransferases (NAT) superfamily protein; FUNCTIONS IN: N-acetyltransferase activity; INVOLVED IN: metabolic process; LOCATED IN: cellular_component unknown; CONTAINS InterPro DOMAIN/s: GCN5-related N-acetyltransferase, C-terminal (InterPro:IPR022610), GCN5-related N-acetyltransferase (InterPro:IPR000182), Acyl-CoA N-acyltransferase (InterPro:IPR016181); Has 3295 Blast hits to 3295 p…	protein_coding			AT1G03650	AT1G03650	1:910022-911193	NOTEST	0	0	0	0	1	1	AT1G03650	AT1G03650	1:910022-911193	NOTEST	0	0	0	0	1	1	AT1G03650	AT1G03650	1:910022-911193	NOTEST	0	0	0	0	1	1	AT1G03650	AT1G03650	1:910022-911193	NOTEST	0	0	0	0	1	1
AT1G03660	AT1G03660.1	Ankyrin-repeat containing protein; BEST Arabidopsis thaliana protein match is: ankyrin repeat family protein (TAIR:AT1G03670.1); Has 105 Blast hits to 104 proteins in 3 species: Archae - 0; Bacteria - 0; Metazoa - 0; Fungi - 0; Plants - 105; Viruses - 0; Other Eukaryotes - 0 (source: NCBI BLink).	protein_coding			AT1G03660	AT1G03660	1:911435-911759	NOTEST	0	0	0	0	1	1	AT1G03660	AT1G03660	1:911435-911759	OK	0	21.4804	1.79769e+308	1.79769e+308	0.124107	0.27204	AT1G03660	AT1G03660	1:911435-911759	NOTEST	0	0	0	0	1	1	AT1G03660	AT1G03660	1:911435-911759	OK	0	21.4804	1.79769e+308	1.79769e+308	0.133629	0.275148
AT1G03670	AT1G03670.1	Ankyrin repeat containing protein	protein_coding			AT1G03670	AT1G03670	1:914221-916222	NOTEST	0	0	0	0	1	1	AT1G03670	AT1G03670	1:914221-916222	NOTEST	0	0	0	0	1	1	AT1G03670	AT1G03670	1:914221-916222	NOTEST	0	0	0	0	1	1	AT1G03670	AT1G03670	1:914221-916222	NOTEST	0	0	0	0	1	1
AT1G03680	AT1G03680.1	encodes a chloroplast thioredoxin similar to prokaryotic thioredoxins.	protein_coding	THIOREDOXIN M-TYPE 1 (THM1)	THIOREDOXIN M-TYPE 1 (THM1);ARABIDOPSIS THIOREDOXIN M-TYPE 1 (ATM1);THIOREDOXIN M-TYPE 1 (TRX-M1);ABC TRANSPORTER OF THE MITOCHONDRION 1 (ATM1);THIOREDOXIN M-TYPE 1 (ATHM1)	AT1G03680	ATHM1	1:916818-918064	OK	117.457	181.275	0.626048	-0.764157	0.444774	0.63387	AT1G03680	ATHM1	1:916818-918064	OK	39.2463	185.2	2.23845	-2.63224	0.00848247	0.110375	AT1G03680	ATHM1	1:916818-918064	OK	117.457	39.2463	-1.58151	1.75407	0.0794179	0.226595	AT1G03680	ATHM1	1:916818-918064	OK	181.275	185.2	0.0308988	-0.0408787	0.967393	0.985984
AT1G03687	AT1G03687.1	DTW domain-containing protein; CONTAINS InterPro DOMAIN/s: DTW (InterPro:IPR005636); Has 580 Blast hits to 580 proteins in 298 species: Archae - 0; Bacteria - 527; Metazoa - 0; Fungi - 0; Plants - 28; Viruses - 0; Other Eukaryotes - 25 (source: NCBI BLink).	protein_coding			AT1G03687	AT1G03687	1:918298-920507	OK	16.06	0	-1.79769e+308	-1.79769e+308	0.0477585	0.186747	AT1G03687	AT1G03687	1:918298-920507	NOTEST	0	4.27203	1.79769e+308	1.79769e+308	0.122781	1	AT1G03687	AT1G03687	1:918298-920507	OK	16.06	0	-1.79769e+308	-1.79769e+308	0.0445655	0.191162	AT1G03687	AT1G03687	1:918298-920507	NOTEST	0	4.27203	1.79769e+308	1.79769e+308	0.137673	1
AT1G03700	AT1G03700.1	Uncharacterised protein family (UPF0497); FUNCTIONS IN: molecular_function unknown; INVOLVED IN: biological_process unknown; LOCATED IN: endomembrane system; EXPRESSED IN: hypocotyl, flower; EXPRESSED DURING: petal differentiation and expansion stage; CONTAINS InterPro DOMAIN/s: Uncharacterised protein family UPF0497, trans-membrane plant (InterPro:IPR006702), Uncharacterised protein family UPF04…	protein_coding			AT1G03700	AT1G03700	1:920949-921901	NOTEST	0	0	0	0	1	1	AT1G03700	AT1G03700	1:920949-921901	NOTEST	0	0	0	0	1	1	AT1G03700	AT1G03700	1:920949-921901	NOTEST	0	0	0	0	1	1	AT1G03700	AT1G03700	1:920949-921901	NOTEST	0	0	0	0	1	1
AT1G03710	AT1G03710.1	Cystatin/monellin superfamily protein; FUNCTIONS IN: cysteine-type endopeptidase inhibitor activity; INVOLVED IN: biological_process unknown; LOCATED IN: cellular_component unknown; EXPRESSED IN: 10 plant structures; EXPRESSED DURING: 8 growth stages; CONTAINS InterPro DOMAIN/s: Proteinase inhibitor I25, cystatin (InterPro:IPR000010), Proteinase inhibitor I25, cystatin, conserved region (InterPro…	protein_coding			AT1G03710	AT1G03710	1:923425-924726	NOTEST	0	0	0	0	1	1	AT1G03710	AT1G03710	1:923425-924726	NOTEST	0	0	0	0	1	1	AT1G03710	AT1G03710	1:923425-924726	NOTEST	0	0	0	0	1	1	AT1G03710	AT1G03710	1:923425-924726	NOTEST	0	0	0	0	1	1
AT1G03720	AT1G03720.1	Cysteine proteinases superfamily protein; FUNCTIONS IN: cysteine-type peptidase activity; INVOLVED IN: proteolysis; LOCATED IN: cellular_component unknown; EXPRESSED IN: ovule, seed; EXPRESSED DURING: E expanded cotyledon stage; CONTAINS InterPro DOMAIN/s: Peptidase C1A, papain (InterPro:IPR013128), Peptidase C1A, papain C-terminal (InterPro:IPR000668); BEST Arabidopsis thaliana protein match is:…	protein_coding			AT1G03720	AT1G03720	1:924995-926373	NOTEST	0	0	0	0	1	1	AT1G03720	AT1G03720	1:924995-926373	NOTEST	0	0	0	0	1	1	AT1G03720	AT1G03720	1:924995-926373	NOTEST	0	0	0	0	1	1	AT1G03720	AT1G03720	1:924995-926373	NOTEST	0	0	0	0	1	1
AT1G03730	AT1G03730.1	unknown protein; BEST Arabidopsis thaliana protein match is: unknown protein (TAIR:AT4G03600.1); Has 50 Blast hits to 50 proteins in 10 species: Archae - 0; Bacteria - 0; Metazoa - 0; Fungi - 0; Plants - 50; Viruses - 0; Other Eukaryotes - 0 (source: NCBI BLink).	protein_coding			AT1G03730	AT1G03730	1:930827-931895	NOTEST	0	0	0	0	1	1	AT1G03730	AT1G03730	1:930827-931895	OK	0.756958	14.4159	4.25131	-2.40604	0.0161266	0.139168	AT1G03730	AT1G03730	1:930827-931895	NOTEST	0	0.756958	1.79769e+308	1.79769e+308	0.158655	1	AT1G03730	AT1G03730	1:930827-931895	OK	0	14.4159	1.79769e+308	1.79769e+308	0.0867841	0.211612
AT1G03740	AT1G03740.1	Protein kinase superfamily protein; FUNCTIONS IN: protein serine/threonine kinase activity, protein kinase activity, kinase activity, ATP binding; INVOLVED IN: protein amino acid phosphorylation, N-terminal protein myristoylation; EXPRESSED IN: 24 plant structures; EXPRESSED DURING: 13 growth stages; CONTAINS InterPro DOMAIN/s: Protein kinase, ATP binding site (InterPro:IPR017441), Protein kinase…	protein_coding			AT1G03740	AT1G03740	1:933511-937043	OK	16.2272	0.259209	-5.96815	2.77911	0.00545077	0.123187	AT1G03740	AT1G03740	1:933511-937043	OK	12.8412	3.55973	-1.85094	1.49499	0.134917	0.285411	AT1G03740	AT1G03740	1:933511-937043	OK	16.2272	12.8412	-0.337629	0.361446	0.717766	0.842718	AT1G03740	AT1G03740	1:933511-937043	NOTEST	0.259209	3.55973	3.77958	-1.63314	0.10244	1
AT1G03743	AT1G03743.1	snoRNA; snoRNA	small_nucleolar_rna			AT1G03743	AT1G03743	1:937206-937287	OK	494.981	0	-1.79769e+308	-1.79769e+308	0.0451994	0.185289	AT1G03743	AT1G03743	1:937206-937287	NOTEST	0	0	0	0	1	1	AT1G03743	AT1G03743	1:937206-937287	OK	494.981	0	-1.79769e+308	-1.79769e+308	0.042346	0.190524	AT1G03743	AT1G03743	1:937206-937287	NOTEST	0	0	0	0	1	1
AT1G03746	AT1G03746.1	snoRNA; snoRNA	small_nucleolar_rna			AT1G03746	AT1G03746	1:937400-937485	NOTEST	0	0	0	0	1	1	AT1G03746	AT1G03746	1:937400-937485	NOTEST	0	0	0	0	1	1	AT1G03746	AT1G03746	1:937400-937485	NOTEST	0	0	0	0	1	1	AT1G03746	AT1G03746	1:937400-937485	NOTEST	0	0	0	0	1	1
AT1G03750	AT1G03750.1	switch 2 (SWI2); FUNCTIONS IN: helicase activity, DNA binding, ATP binding, nucleic acid binding; LOCATED IN: membrane; EXPRESSED IN: 24 plant structures; EXPRESSED DURING: 15 growth stages; CONTAINS InterPro DOMAIN/s: DEAD-like helicase, N-terminal (InterPro:IPR014001), DNA/RNA helicase, C-terminal (InterPro:IPR001650), Helicase, superfamily 1/2, ATP-binding domain (InterPro:IPR014021), SNF2-rel…	protein_coding	SWITCH 2 (SWI2)	SWITCH 2 (SWI2);CHROMATIN REMODELING 9 (CHR9);SUCROSE NON-FERMENTING 2 (SNF2)	AT1G03750	CHR9	1:937919-943377	NOTEST	0	0	0	0	1	1	AT1G03750	CHR9	1:937919-943377	NOTEST	2.7565	0	-1.79769e+308	-1.79769e+308	0.072805	1	AT1G03750	CHR9	1:937919-943377	NOTEST	0	2.7565	1.79769e+308	1.79769e+308	0.0575501	1	AT1G03750	CHR9	1:937919-943377	NOTEST	0	0	0	0	1	1
AT3G19680	AT3G19680.1	Protein of unknown function (DUF1005); LOCATED IN: plasma membrane; EXPRESSED IN: 22 plant structures; EXPRESSED DURING: 13 growth stages; CONTAINS InterPro DOMAIN/s: Protein of unknown function DUF1005 (InterPro:IPR010410); BEST Arabidopsis thaliana protein match is: Protein of unknown function (DUF1005) (TAIR:AT1G50040.1); Has 782 Blast hits to 189 proteins in 38 species: Archae - 0; Bacteria -…	protein_coding			AT3G19680	AT3G19680	3:6840280-6842856	OK	9.42942	18.3338	0.959266	-0.811219	0.41724	0.609559	AT3G19680	AT3G19680	3:6840280-6842856	OK	120.01	0.01	-13.5509	-1.79769e+308	1.70926e-06	0.00724984	AT3G19680	AT3G19680	3:6840280-6842856	OK	9.42942	120.01	3.66984	-3.81136	0.000138206	0.0329046	AT3G19680	AT3G19680	3:6840280-6842856	OK	18.3338	0	-1.79769e+308	-1.79769e+308	0.0283797	0.191049
AT1G03770	AT1G03770.2	Encodes a nuclear localized protein with similarity to animal polycomb repressive core complex1 (PRC1) core component RING.Appears to function redundantly with ATRING1a, a close paralog. Both interact physically with CLF and LHP1 and appear to function together to repress class I KNOX gene expression.	protein_coding	RING 1B (RING1B)	RING 1B (RING1B)	AT1G03770,CUFF	RING1B	1:944571-947483	NOTEST	0.000924149	0	-1.79769e+308	-1.79769e+308	0.499456	1	AT1G03770,CUFF	RING1B	1:944571-947483	NOTEST	0	0	0	0	1	1	AT1G03770,CUFF	RING1B	1:944571-947483	NOTEST	0.000924149	0	-1.79769e+308	-1.79769e+308	0.499456	1	AT1G03770,CUFF	RING1B	1:944571-947483	NOTEST	0	0	0	0	1	1
AT1G03780	AT1G03780.3	Homolog of vertebrate TPX2. Protein has three domains involved in nuclear targeting, one in nuclear export and two in microtubule binding. Involved in mitotic spindle assembly during late prophase and early prometaphase.	protein_coding	TARGETING PROTEIN FOR XKLP2 (TPX2)	TARGETING PROTEIN FOR XKLP2 (TPX2); (ATTPX2)	AT1G03780,CUFF	TPX2	1:947519-951827	NOTEST	4.79034	0	-1.79769e+308	-1.79769e+308	0.0780849	1	AT1G03780,CUFF	TPX2	1:947519-951827	NOTEST	0	0	0	0	1	1	AT1G03780,CUFF	TPX2	1:947519-951827	NOTEST	4.79034	0	-1.79769e+308	-1.79769e+308	0.0676949	1	AT1G03780,CUFF	TPX2	1:947519-951827	NOTEST	0	0	0	0	1	1
AT1G03790	AT1G03790.1	Encodes SOMNUS (SOM), a nucleus-localized CCCH-type zinc finger protein. SOM negatively regulates light-dependent seed germination downstream of PIL5 (AT2G20180).	protein_coding	SOMNUS (SOM)	SOMNUS (SOM)	AT1G03790	SOM	1:954524-956097	NOTEST	0	0	0	0	1	1	AT1G03790	SOM	1:954524-956097	NOTEST	0	0	0	0	1	1	AT1G03790	SOM	1:954524-956097	NOTEST	0	0	0	0	1	1	AT1G03790	SOM	1:954524-956097	NOTEST	0	0	0	0	1	1
AT1G03800	AT1G03800.1	encodes a member of the ERF (ethylene response factor) subfamily B-1 of ERF/AP2 transcription factor family (ATERF-10). The protein contains one AP2 domain. There are 15 members in this subfamily including ATERF-3, ATERF-4, ATERF-7, and leafy petiole.	protein_coding	ERF DOMAIN PROTEIN 10 (ERF10)	ARABIDOPSIS THALIANA RF DOMAIN PROTEIN 10 (ATERF10);ERF DOMAIN PROTEIN 10 (ERF10)	AT1G03800	ERF10	1:957260-957998	NOTEST	0	0	0	0	1	1	AT1G03800	ERF10	1:957260-957998	NOTEST	0	0	0	0	1	1	AT1G03800	ERF10	1:957260-957998	NOTEST	0	0	0	0	1	1	AT1G03800	ERF10	1:957260-957998	NOTEST	0	0	0	0	1	1
AT1G03810	AT1G03810.1	Nucleic acid-binding, OB-fold-like protein; CONTAINS InterPro DOMAIN/s: Nucleic acid-binding, OB-fold-like (InterPro:IPR016027), Nucleic acid-binding, OB-fold (InterPro:IPR012340); BEST Arabidopsis thaliana protein match is: Nucleic acid-binding, OB-fold-like protein (TAIR:AT4G28440.1); Has 209 Blast hits to 209 proteins in 44 species: Archae - 18; Bacteria - 0; Metazoa - 0; Fungi - 0; Plants - 1…	protein_coding			AT1G03810	AT1G03810	1:958758-959609	NOTEST	0	0	0	0	1	1	AT1G03810	AT1G03810	1:958758-959609	NOTEST	0	0	0	0	1	1	AT1G03810	AT1G03810	1:958758-959609	NOTEST	0	0	0	0	1	1	AT1G03810	AT1G03810	1:958758-959609	NOTEST	0	0	0	0	1	1
AT1G03820	AT1G03820.1	unknown protein; FUNCTIONS IN: molecular_function unknown; INVOLVED IN: biological_process unknown; LOCATED IN: endomembrane system; EXPRESSED IN: 21 plant structures; EXPRESSED DURING: 13 growth stages; Has 1345 Blast hits to 1122 proteins in 102 species: Archae - 2; Bacteria - 28; Metazoa - 28; Fungi - 30; Plants - 109; Viruses - 0; Other Eukaryotes - 1148 (source: NCBI BLink).	protein_coding			AT1G03820	AT1G03820	1:959868-960728	NOTEST	0	0	0	0	1	1	AT1G03820	AT1G03820	1:959868-960728	NOTEST	0	0	0	0	1	1	AT1G03820	AT1G03820	1:959868-960728	NOTEST	0	0	0	0	1	1	AT1G03820	AT1G03820	1:959868-960728	NOTEST	0	0	0	0	1	1
AT1G03830	AT1G03830.2	guanylate-binding family protein; FUNCTIONS IN: GTP binding, GTPase activity; INVOLVED IN: immune response; LOCATED IN: cellular_component unknown; EXPRESSED IN: 12 plant structures; EXPRESSED DURING: 6 growth stages; CONTAINS InterPro DOMAIN/s: Guanylate-binding protein, N-terminal (InterPro:IPR015894), Guanylate-binding protein, C-terminal (InterPro:IPR003191); BEST Arabidopsis thaliana protein…	protein_coding			AT1G03830	AT1G03830	1:962015-966757	NOTEST	2.51877	4.79414	0.928556	-0.664037	0.506667	1	AT1G03830	AT1G03830	1:962015-966757	NOTEST	3.62069	0	-1.79769e+308	-1.79769e+308	0.0546685	1	AT1G03830	AT1G03830	1:962015-966757	NOTEST	2.51877	3.62069	0.523549	-0.390538	0.696139	1	AT1G03830	AT1G03830	1:962015-966757	NOTEST	4.79414	0	-1.79769e+308	-1.79769e+308	0.0505208	1
AT1G03840	AT1G03840.1	MGP is a nuclear-localized putative transcription factor with three zinc finger domains. MGP can interact with three proteins implicated in root patterning: SCR, SHR, and JKD in Y2H assays, and these interactions depend on the first zinc finger in MGP. MGP appears to be a direct transcriptional target of SHR and SCR, based on promoter binding assays, though it is not expressed in the QC, based on…	protein_coding	MAGPIE (MGP)	MAGPIE (MGP)	AT1G03840	MGP	1:967502-970130	NOTEST	0	0	0	0	1	1	AT1G03840	MGP	1:967502-970130	NOTEST	0	0	0	0	1	1	AT1G03840	MGP	1:967502-970130	NOTEST	0	0	0	0	1	1	AT1G03840	MGP	1:967502-970130	NOTEST	0	0	0	0	1	1
AT1G03850	AT1G03850.1	Encodes glutaredoxin ATGRXS13, required to facilitate Botrytis cinerea infection of Arabidopsis thaliana plants. Sylvain La Camera et al (2011, PMID:21756272) reported a third splice variant in addition to the two annotated in TAIR10.	protein_coding	GLUTAREDOXIN 13 (GRXS13)	GLUTAREDOXIN 13 (ATGRXS13);GLUTAREDOXIN 13 (GRXS13)	AT1G03850	AT1G03850	1:976096-977761	NOTEST	0	0	0	0	1	1	AT1G03850	AT1G03850	1:976096-977761	OK	22.3988	0	-1.79769e+308	-1.79769e+308	0.0500512	0.194764	AT1G03850	AT1G03850	1:976096-977761	OK	0	22.3988	1.79769e+308	1.79769e+308	0.036224	0.189777	AT1G03850	AT1G03850	1:976096-977761	NOTEST	0	0	0	0	1	1
AT1G03860	AT1G03860.1	prohibitin 2	protein_coding	PROHIBITIN 2 (PHB2)	PROHIBITIN 2 (PHB2);PROHIBITIN 2 (ATPHB2)	AT1G03860	ATPHB2	1:979307-981885	OK	20.334	33.7267	0.730001	-0.677748	0.497932	0.677079	AT1G03860	ATPHB2	1:979307-981885	NOTEST	5.94955	11.4316	0.942169	-0.662755	0.507487	1	AT1G03860	ATPHB2	1:979307-981885	OK	20.334	5.94955	-1.77304	1.43379	0.151632	0.331794	AT1G03860	ATPHB2	1:979307-981885	OK	33.7267	11.4316	-1.56087	1.2444	0.213351	0.380336
AT1G03870	AT1G03870.1	fasciclin-like arabinogalactan-protein 9 (Fla9)	protein_coding	FASCICLIN-LIKE ARABINOOGALACTAN 9 (FLA9)	FASCICLIN-LIKE ARABINOOGALACTAN 9 (FLA9)	AT1G03870	FLA9	1:982505-983540	OK	58.09	41.4072	-0.488409	0.477638	0.632908	0.78417	AT1G03870	FLA9	1:982505-983540	OK	134.758	32.062	-2.07144	2.13658	0.0326321	0.177334	AT1G03870	FLA9	1:982505-983540	OK	58.09	134.758	1.21401	-1.46563	0.14275	0.321254	AT1G03870	FLA9	1:982505-983540	OK	41.4072	32.062	-0.369016	0.321584	0.747768	0.85082
AT1G03880	AT1G03880.1	Protein is tyrosine-phosphorylated and its phosphorylation state is modulated in response to ABA in Arabidopsis thaliana seeds.	protein_coding	CRUCIFERIN 2 (CRU2)	CRUCIFERIN B (CRB);CRUCIFERIN 2 (CRU2)	AT1G03880	CRU2	1:985750-988146	NOTEST	0.802725	0	-1.79769e+308	-1.79769e+308	0.158655	1	AT1G03880	CRU2	1:985750-988146	NOTEST	0	0	0	0	1	1	AT1G03880	CRU2	1:985750-988146	NOTEST	0.802725	0	-1.79769e+308	-1.79769e+308	0.158655	1	AT1G03880	CRU2	1:985750-988146	NOTEST	0	0	0	0	1	1
AT1G03890	AT1G03890.1	RmlC-like cupins superfamily protein; FUNCTIONS IN: nutrient reservoir activity; INVOLVED IN: biological_process unknown; LOCATED IN: endomembrane system; EXPRESSED IN: leaf, seed; EXPRESSED DURING: seed development stages; CONTAINS InterPro DOMAIN/s: Cupin, RmlC-type (InterPro:IPR011051), Cupin 1 (InterPro:IPR006045), RmlC-like jelly roll fold (InterPro:IPR014710), 11-S seed storage protein, pla…	protein_coding			AT1G03890	AT1G03890	1:989197-991020	NOTEST	0	0	0	0	1	1	AT1G03890	AT1G03890	1:989197-991020	NOTEST	0	0	0	0	1	1	AT1G03890	AT1G03890	1:989197-991020	NOTEST	0	0	0	0	1	1	AT1G03890	AT1G03890	1:989197-991020	NOTEST	0	0	0	0	1	1
AT1G03900	AT1G03900.1	member of NAP family, an heterogeneous subfamily of the ATP-binding Cassette (ABC) superfamily of membrane transporters. The NAPs proteins are characterized by having only one nucleotide-binding folds (NBFs) domain.	protein_coding	ATP-BINDING CASSETTE I18 (ABCI18)	NON-INTRINSIC ABC PROTEIN 4 (ATNAP4);ATP-BINDING CASSETTE I18 (ABCI18);NON-INTRINSIC ABC PROTEIN 4 (NAP4)	AT1G03900	ATNAP4	1:991138-993118	OK	22.3684	0	-1.79769e+308	-1.79769e+308	0.039535	0.1848	AT1G03900	ATNAP4	1:991138-993118	OK	9.95311	5.41447	-0.878328	0.598104	0.54977	0.704118	AT1G03900	ATNAP4	1:991138-993118	OK	22.3684	9.95311	-1.16824	1.00841	0.31326	0.511029	AT1G03900	ATNAP4	1:991138-993118	NOTEST	0	5.41447	1.79769e+308	1.79769e+308	0.125675	1
AT1G03905	AT1G03905.1	P-loop containing nucleoside triphosphate hydrolases superfamily protein; FUNCTIONS IN: nucleoside-triphosphatase activity, ATPase activity, nucleotide binding, ATP binding; EXPRESSED IN: 8 plant structures; EXPRESSED DURING: petal differentiation and expansion stage, D bilateral stage; CONTAINS InterPro DOMAIN/s: ATPase, AAA+ type, core (InterPro:IPR003593), ABC transporter-like (InterPro:IPR003…	protein_coding	ATP-BINDING CASSETTE I19 (ABCI19)	ATP-BINDING CASSETTE I19 (ABCI19)	AT1G03905	AT1G03905	1:993399-995784	NOTEST	2.22225	0	-1.79769e+308	-1.79769e+308	0.158655	1	AT1G03905	AT1G03905	1:993399-995784	NOTEST	0	0	0	0	1	1	AT1G03905	AT1G03905	1:993399-995784	NOTEST	2.22225	0	-1.79769e+308	-1.79769e+308	0.158655	1	AT1G03905	AT1G03905	1:993399-995784	NOTEST	0	0	0	0	1	1
AT1G03910	AT1G03910.2	EXPRESSED IN: 24 plant structures; EXPRESSED DURING: 13 growth stages; CONTAINS InterPro DOMAIN/s: Cactin protein, cactus-binding domain, C-terminal (InterPro:IPR019134), Cactin, central region (InterPro:IPR018816); BEST Arabidopsis thaliana protein match is: unknown protein (TAIR:AT2G36815.2).	protein_coding			AT1G03910	AT1G03910	1:996114-1000437	NOTEST	12.6318	0	-1.79769e+308	-1.79769e+308	0.0344952	1	AT1G03910	AT1G03910	1:996114-1000437	OK	36.7954	27.5848	-0.41565	0.539629	0.589453	0.737077	AT1G03910	AT1G03910	1:996114-1000437	OK	12.6318	36.7954	1.54247	-1.68507	0.0919755	0.246245	AT1G03910	AT1G03910	1:996114-1000437	OK	0	27.5848	1.79769e+308	1.79769e+308	0.0188461	0.179052
AT1G03920	AT1G03920.1	Protein kinase family protein; FUNCTIONS IN: kinase activity; INVOLVED IN: protein amino acid phosphorylation; LOCATED IN: cytosol, plasma membrane; EXPRESSED IN: 23 plant structures; EXPRESSED DURING: 11 growth stages; CONTAINS InterPro DOMAIN/s: Protein kinase, ATP binding site (InterPro:IPR017441), Serine/threonine-protein kinase domain (InterPro:IPR002290), Serine/threonine-protein kinase-lik…	protein_coding			AT1G03920	AT1G03920	1:1001320-1004383	NOTEST	0	0	0	0	1	1	AT1G03920	AT1G03920	1:1001320-1004383	NOTEST	0	0	0	0	1	1	AT1G03920	AT1G03920	1:1001320-1004383	NOTEST	0	0	0	0	1	1	AT1G03920	AT1G03920	1:1001320-1004383	NOTEST	0	0	0	0	1	1
AT1G03930	AT1G03930.1	Phosphorylates serine, threonine, and tyrosine	protein_coding	DUAL SPECIFICITY KINASE 1 (ADK1)	DUAL SPECIFICITY KINASE 1 (ADK1);CASEIN KINASE I-LIKE 9 BETA (CKL9BETA);CASEIN KINASE I-LIKE 9 ALPHA (CKL9ALPHA)	AT1G03930	ADK1	1:1004768-1008370	NOTEST	4.46998	4.71139	0.0758831	-0.0535279	0.957311	1	AT1G03930	ADK1	1:1004768-1008370	NOTEST	2.26714	3.52529	0.636867	-0.410225	0.681641	1	AT1G03930	ADK1	1:1004768-1008370	NOTEST	4.46998	2.26714	-0.979395	0.689727	0.490366	1	AT1G03930	ADK1	1:1004768-1008370	NOTEST	4.71139	3.52529	-0.418411	0.270619	0.786684	1
AT1G03935	AT1G03935.1	snoRNA; snoRNA	small_nucleolar_rna			AT1G03935	AT1G03935	1:1008809-1008896	NOTEST	0	0	0	0	1	1	AT1G03935	AT1G03935	1:1008809-1008896	NOTEST	0	0	0	0	1	1	AT1G03935	AT1G03935	1:1008809-1008896	NOTEST	0	0	0	0	1	1	AT1G03935	AT1G03935	1:1008809-1008896	NOTEST	0	0	0	0	1	1
AT1G03940	AT1G03940.1	HXXXD-type acyl-transferase family protein; FUNCTIONS IN: transferase activity, transferring acyl groups other than amino-acyl groups, transferase activity; INVOLVED IN: biological_process unknown; LOCATED IN: cellular_component unknown; CONTAINS InterPro DOMAIN/s: Transferase (InterPro:IPR003480); BEST Arabidopsis thaliana protein match is: HXXXD-type acyl-transferase family protein (TAIR:AT1G03…	protein_coding			AT1G03940	AT1G03940	1:1009541-1011056	NOTEST	0.911872	0	-1.79769e+308	-1.79769e+308	0.158655	1	AT1G03940	AT1G03940	1:1009541-1011056	NOTEST	0	2.11653	1.79769e+308	1.79769e+308	0.130295	1	AT1G03940	AT1G03940	1:1009541-1011056	NOTEST	0.911872	0	-1.79769e+308	-1.79769e+308	0.158655	1	AT1G03940	AT1G03940	1:1009541-1011056	NOTEST	0	2.11653	1.79769e+308	1.79769e+308	0.157152	1
AT1G03950	AT1G03950.1	vacuolar protein sorting-associated protein 2.3 (VPS2.3); CONTAINS InterPro DOMAIN/s: Snf7 (InterPro:IPR005024); BEST Arabidopsis thaliana protein match is: SNF7 family protein (TAIR:AT5G44560.1); Has 1693 Blast hits to 1691 proteins in 237 species: Archae - 2; Bacteria - 12; Metazoa - 754; Fungi - 334; Plants - 366; Viruses - 0; Other Eukaryotes - 225 (source: NCBI BLink).	protein_coding	VACUOLAR PROTEIN SORTING-ASSOCIATED PROTEIN 2.3 (VPS2.3)	VACUOLAR PROTEIN SORTING-ASSOCIATED PROTEIN 2.3 (VPS2.3)	AT1G03950	VPS2.3	1:1011171-1013365	OK	0	20.0319	1.79769e+308	1.79769e+308	0.0315543	0.1848	AT1G03950	VPS2.3	1:1011171-1013365	NOTEST	0	1.17897	1.79769e+308	1.79769e+308	0.158655	1	AT1G03950	VPS2.3	1:1011171-1013365	NOTEST	0	0	0	0	1	1	AT1G03950	VPS2.3	1:1011171-1013365	OK	20.0319	1.17897	-4.0867	2.4571	0.0140064	0.161462
AT1G03960	AT1G03960.1	Calcium-binding EF hand family protein; FUNCTIONS IN: calcium ion binding; INVOLVED IN: biological_process unknown; LOCATED IN: cellular_component unknown; EXPRESSED IN: 22 plant structures; EXPRESSED DURING: 14 growth stages; CONTAINS InterPro DOMAIN/s: EF-Hand 1, calcium-binding site (InterPro:IPR018247), EF-HAND 2 (InterPro:IPR018249), EF-hand-like domain (InterPro:IPR011992); BEST Arabidopsis…	protein_coding			AT1G03960,CUFF	AT1G03960	1:1013714-1017929	NOTEST	0	0	0	0	1	1	AT1G03960,CUFF	AT1G03960	1:1013714-1017929	NOTEST	3.02927	0.000295811	-13.322	0.0043313	0.996544	1	AT1G03960,CUFF	AT1G03960	1:1013714-1017929	NOTEST	0	3.02927	1.79769e+308	1.79769e+308	0.0656353	1	AT1G03960,CUFF	AT1G03960	1:1013714-1017929	NOTEST	0	0.000295811	1.79769e+308	1.79769e+308	0.499813	1
AT1G03970	AT1G03970.1	encodes a basic leucine zipper G-box binding factor that can bind to G-box motifs only as heterodimers with GBF2 or GBF3. A single amino acid change can confer G-box binding as homodimers.	protein_coding	G-BOX BINDING FACTOR 4 (GBF4)	G-BOX BINDING FACTOR 4 (GBF4)	AT1G03970	GBF4	1:1018099-1022108	NOTEST	0	0	0	0	1	1	AT1G03970	GBF4	1:1018099-1022108	NOTEST	2.61159	0	-1.79769e+308	-1.79769e+308	0.10565	1	AT1G03970	GBF4	1:1018099-1022108	NOTEST	0	2.61159	1.79769e+308	1.79769e+308	0.10565	1	AT1G03970	GBF4	1:1018099-1022108	NOTEST	0	0	0	0	1	1
AT1G03980	AT1G03980.1	Encodes a protein with phytochelatin synthase activity which binds Cd2+ and Cd-glutathione complexes with high affinity. The protein has been postulated to be involved in Cd2+ tolerance. AtPCS2 expression appears to be less than that of AtPCS1, explaining the inability of endogenous AtPCS2 to substitute for AtPCS1 in the cad1-3 mutant (AtPCS1 null).	protein_coding	PHYTOCHELATIN SYNTHASE 2 (PCS2)	PHYTOCHELATIN SYNTHASE 2 (PCS2);PHYTOCHELATIN SYNTHASE 2 (ATPCS2)	AT1G03980	ATPCS2	1:1018099-1022108	OK	2.46951	20.1343	3.02736	-1.99974	0.0455287	0.185538	AT1G03980	ATPCS2	1:1018099-1022108	NOTEST	3.36128	1.29413	-1.37703	0.782576	0.433876	1	AT1G03980	ATPCS2	1:1018099-1022108	NOTEST	2.46951	3.36128	0.444788	-0.284846	0.775762	1	AT1G03980	ATPCS2	1:1018099-1022108	OK	20.1343	1.29413	-3.9596	2.46406	0.0137375	0.159928
AT1G03982	AT1G03982.1	PAK-box/P21-Rho-binding family protein; CONTAINS InterPro DOMAIN/s: PAK-box/P21-Rho-binding (InterPro:IPR000095); BEST Arabidopsis thaliana protein match is: PAK-box/P21-Rho-binding family protein (TAIR:AT4G28556.1); Has 35333 Blast hits to 34131 proteins in 2444 species: Archae - 798; Bacteria - 22429; Metazoa - 974; Fungi - 991; Plants - 531; Viruses - 0; Other Eukaryotes - 9610 (source: NCBI B…	protein_coding			AT1G03982	AT1G03982	1:1022250-1023719	NOTEST	0	0	0	0	1	1	AT1G03982	AT1G03982	1:1022250-1023719	NOTEST	0	0	0	0	1	1	AT1G03982	AT1G03982	1:1022250-1023719	NOTEST	0	0	0	0	1	1	AT1G03982	AT1G03982	1:1022250-1023719	NOTEST	0	0	0	0	1	1
AT1G03990	AT1G03990.1	Long-chain fatty alcohol dehydrogenase family protein; FUNCTIONS IN: oxidoreductase activity, oxidoreductase activity, acting on CH-OH group of donors, FAD binding; CONTAINS InterPro DOMAIN/s: Glucose-methanol-choline oxidoreductase, N-terminal (InterPro:IPR000172), Glucose-methanol-choline oxidoreductase, C-terminal (InterPro:IPR007867), Long-chain fatty alcohol dehydrogenase (InterPro:IPR012400…	protein_coding			AT1G03990	AT1G03990	1:1024846-1027616	NOTEST	0	0	0	0	1	1	AT1G03990	AT1G03990	1:1024846-1027616	NOTEST	0	0	0	0	1	1	AT1G03990	AT1G03990	1:1024846-1027616	NOTEST	0	0	0	0	1	1	AT1G03990	AT1G03990	1:1024846-1027616	NOTEST	0	0	0	0	1	1
AT1G04000	AT1G04000.1	unknown protein; BEST Arabidopsis thaliana protein match is: unknown protein (TAIR:AT5G44060.1); Has 62 Blast hits to 62 proteins in 10 species: Archae - 0; Bacteria - 0; Metazoa - 0; Fungi - 0; Plants - 62; Viruses - 0; Other Eukaryotes - 0 (source: NCBI BLink).	protein_coding			AT1G04000	AT1G04000	1:1028105-1029119	NOTEST	3.15003	1.77881	-0.82445	0.404087	0.686149	1	AT1G04000	AT1G04000	1:1028105-1029119	NOTEST	0	0	0	0	1	1	AT1G04000	AT1G04000	1:1028105-1029119	NOTEST	3.15003	0	-1.79769e+308	-1.79769e+308	0.158655	1	AT1G04000	AT1G04000	1:1028105-1029119	NOTEST	1.77881	0	-1.79769e+308	-1.79769e+308	0.158655	1
AT1G04010	AT1G04010.1	phospholipid sterol acyl transferase 1 (PSAT1); CONTAINS InterPro DOMAIN/s: Lecithin:cholesterol acyltransferase (InterPro:IPR003386); BEST Arabidopsis thaliana protein match is: phospholipid:diacylglycerol acyltransferase (TAIR:AT5G13640.1); Has 615 Blast hits to 606 proteins in 192 species: Archae - 0; Bacteria - 2; Metazoa - 241; Fungi - 118; Plants - 150; Viruses - 0; Other Eukaryotes - 104 (…	protein_coding	PHOSPHOLIPID STEROL ACYL TRANSFERASE 1 (PSAT1)	(ATPSAT1);PHOSPHOLIPID STEROL ACYL TRANSFERASE 1 (PSAT1)	AT1G04010	PSAT1	1:1031199-1036237	NOTEST	6.20424	0	-1.79769e+308	-1.79769e+308	0.0725602	1	AT1G04010	PSAT1	1:1031199-1036237	OK	12.8426	0	-1.79769e+308	-1.79769e+308	0.0185592	0.146046	AT1G04010	PSAT1	1:1031199-1036237	OK	6.20424	12.8426	1.04962	-0.909549	0.363061	0.560784	AT1G04010	PSAT1	1:1031199-1036237	NOTEST	0	0	0	0	1	1
AT1G04020	AT1G04020.1	Encodes a protein containing two tandem BRCA1 C-Terminal (BRCT) domains, which function in phosphorylation-dependent protein?protein interactions.Loss of function mutations cause defects in meristem organization due to failure to repress WUS. BARD1 binds to WUS promoter and over expression of BARD reduces the extent of WUS expression.	protein_coding	BREAST CANCER ASSOCIATED RING 1 (BARD1)	(ATBARD1); (ROW1);BREAST CANCER ASSOCIATED RING 1 (BARD1)	AT1G04020,CUFF	BARD1	1:1036536-1040224	NOTEST	0.126009	0.0934801	-0.430792	0.0391498	0.968771	1	AT1G04020,CUFF	BARD1	1:1036536-1040224	NOTEST	0	0	0	0	1	1	AT1G04020,CUFF	BARD1	1:1036536-1040224	NOTEST	0.126009	0	-1.79769e+308	-1.79769e+308	0.433062	1	AT1G04020,CUFF	BARD1	1:1036536-1040224	NOTEST	0.0934801	0	-1.79769e+308	-1.79769e+308	0.417393	1
AT1G04030	AT1G04030.1	unknown protein; BEST Arabidopsis thaliana protein match is: unknown protein (TAIR:AT5G44040.1); Has 1835 Blast hits to 1511 proteins in 238 species: Archae - 7; Bacteria - 164; Metazoa - 377; Fungi - 135; Plants - 187; Viruses - 22; Other Eukaryotes - 943 (source: NCBI BLink).	protein_coding			AT1G04030	AT1G04030	1:1040382-1043864	NOTEST	0	0	0	0	1	1	AT1G04030	AT1G04030	1:1040382-1043864	NOTEST	3.25781	10.8369	1.73398	-1.23852	0.215523	1	AT1G04030	AT1G04030	1:1040382-1043864	NOTEST	0	3.25781	1.79769e+308	1.79769e+308	0.0652681	1	AT1G04030	AT1G04030	1:1040382-1043864	NOTEST	0	10.8369	1.79769e+308	1.79769e+308	0.0646754	1
AT1G04040	AT1G04040.1	HAD superfamily, subfamily IIIB acid phosphatase ; FUNCTIONS IN: acid phosphatase activity; INVOLVED IN: biological_process unknown; LOCATED IN: cell wall, plasma membrane, vacuole, plant-type cell wall; EXPRESSED IN: 19 plant structures; EXPRESSED DURING: 9 growth stages; CONTAINS InterPro DOMAIN/s: Acid phosphatase (Class B) (InterPro:IPR005519), Vegetative storage protein/acid phosphatase (Int…	protein_coding			AT1G04040	AT1G04040	1:1040382-1043864	OK	66.5841	42.4124	-0.650691	0.678413	0.49751	0.676742	AT1G04040	AT1G04040	1:1040382-1043864	OK	93.0572	36.9682	-1.33183	1.47987	0.138909	0.291098	AT1G04040	AT1G04040	1:1040382-1043864	OK	66.5841	93.0572	0.482939	-0.615826	0.538009	0.718401	AT1G04040	AT1G04040	1:1040382-1043864	OK	42.4124	36.9682	-0.198201	0.186161	0.852319	0.920413
AT1G04050	AT1G04050.1	Encodes SUVR1, one of the four closely related Arabidopsis SUVR proteins that belong to the SU(VAR)3-9 subgroup of SET-domain proteins. Proteins containing the evolutionarily conserved SET domain are involved in regulation of eukaryotic gene expression and chromatin structure through their histone lysine methyltransferase (HMTase) activity. SUVR1, SUVR2 and SUVR4 proteins contain a novel domain a…	protein_coding	HOMOLOG OF SU(VAR)3-9 1 (SUVR1)	SET DOMAIN PROTEIN 13 (SDG13);HOMOLOG OF SU(VAR)3-9 1 (SUVR1)	AT1G04050	SUVR1	1:1045597-1049297	NOTEST	0.44148	0	-1.79769e+308	-1.79769e+308	0.158655	1	AT1G04050	SUVR1	1:1045597-1049297	NOTEST	0	0.945483	1.79769e+308	1.79769e+308	0.158655	1	AT1G04050	SUVR1	1:1045597-1049297	NOTEST	0.44148	0	-1.79769e+308	-1.79769e+308	0.158655	1	AT1G04050	SUVR1	1:1045597-1049297	NOTEST	0	0.945483	1.79769e+308	1.79769e+308	0.158655	1
AT1G04070	AT1G04070.1	Subunit of the TOM complex, a translocase in the outer mitochondrial membrane that selectively allows proteins with a mitochondrial targeting sequence to enter the mitochondrion.	protein_coding	TRANSLOCASE OF OUTER MEMBRANE 22-I (TOM22-I)	(ATTOM22-I);TRANSLOCASE OF OUTER MEMBRANE 22-I (TOM22-I)	AT1G04070	TOM22-I	1:1050552-1051186	NOTEST	9.37959	0	-1.79769e+308	-1.79769e+308	0.142525	1	AT1G04070	TOM22-I	1:1050552-1051186	OK	8.07519	11.6173	0.524707	-0.33044	0.741067	0.848618	AT1G04070	TOM22-I	1:1050552-1051186	OK	9.37959	8.07519	-0.216029	0.132321	0.894731	0.947145	AT1G04070	TOM22-I	1:1050552-1051186	NOTEST	0	11.6173	1.79769e+308	1.79769e+308	0.125675	1
AT1G04080	AT1G04080.3	PRP39; INVOLVED IN: regulation of timing of transition from vegetative to reproductive phase; LOCATED IN: intracellular; EXPRESSED IN: 28 plant structures; EXPRESSED DURING: 13 growth stages; CONTAINS InterPro DOMAIN/s: RNA-processing protein, HAT helix (InterPro:IPR003107); BEST Arabidopsis thaliana protein match is: Tetratricopeptide repeat (TPR)-like superfamily protein (TAIR:AT5G46400.1).	protein_coding	(PRP39)	(PRP39)	AT1G04080,CUFF	PRP39	1:1051311-1056827	OK	17.3154	43.8637	1.34098	-1.82027	0.0687174	0.210196	AT1G04080,CUFF	PRP39	1:1051311-1056827	OK	17.43	37.8856	1.12007	-1.35504	0.175406	0.339076	AT1G04080,CUFF	PRP39	1:1051311-1056827	OK	17.3154	17.43	0.00952213	-0.0114921	0.990831	0.996528	AT1G04080,CUFF	PRP39	1:1051311-1056827	OK	43.8637	37.8856	-0.211381	0.26917	0.787799	0.878608
AT1G04090	AT1G04090.1	Plant protein of unknown function (DUF946); CONTAINS InterPro DOMAIN/s: Protein of unknown function DUF946 (InterPro:IPR009291); BEST Arabidopsis thaliana protein match is: Plant protein of unknown function (DUF946) (TAIR:AT5G43950.1); Has 349 Blast hits to 319 proteins in 89 species: Archae - 0; Bacteria - 23; Metazoa - 11; Fungi - 104; Plants - 206; Viruses - 0; Other Eukaryotes - 5 (source: NC…	protein_coding			AT1G04090	AT1G04090	1:1057150-1059419	NOTEST	0.638626	0	-1.79769e+308	-1.79769e+308	0.158655	1	AT1G04090	AT1G04090	1:1057150-1059419	NOTEST	0	0	0	0	1	1	AT1G04090	AT1G04090	1:1057150-1059419	NOTEST	0.638626	0	-1.79769e+308	-1.79769e+308	0.158655	1	AT1G04090	AT1G04090	1:1057150-1059419	NOTEST	0	0	0	0	1	1
AT1G04100	AT1G04100.1	Auxin induced gene, IAA10 (IAA10).	protein_coding	INDOLEACETIC ACID-INDUCED PROTEIN 10 (IAA10)	INDOLEACETIC ACID-INDUCED PROTEIN 10 (IAA10)	AT1G04100	IAA10	1:1059505-1061191	NOTEST	0	0	0	0	1	1	AT1G04100	IAA10	1:1059505-1061191	NOTEST	0	0	0	0	1	1	AT1G04100	IAA10	1:1059505-1061191	NOTEST	0	0	0	0	1	1	AT1G04100	IAA10	1:1059505-1061191	NOTEST	0	0	0	0	1	1
AT1G04110	AT1G04110.1	Initially identified as a mutation affecting stomatal development and distribution. Encodes a protein similar to serine proteases.	protein_coding	STOMATAL DENSITY AND DISTRIBUTION 1 (SDD1)	(ATSDD1);STOMATAL DENSITY AND DISTRIBUTION 1 (SDD1)	AT1G04110	SDD1	1:1061456-1063784	NOTEST	1.62211	0	-1.79769e+308	-1.79769e+308	0.158655	1	AT1G04110	SDD1	1:1061456-1063784	NOTEST	0	0	0	0	1	1	AT1G04110	SDD1	1:1061456-1063784	NOTEST	1.62211	0	-1.79769e+308	-1.79769e+308	0.144422	1	AT1G04110	SDD1	1:1061456-1063784	NOTEST	0	0	0	0	1	1
AT1G04120	AT1G04120.1	encodes a high-affinity inositol hexakisphosphate transporter that plays a role in guard cell signaling and phytate storage. It is a member of MRP subfamily / ABC transporter subfamily C.	protein_coding	ATP-BINDING CASSETTE C5 (ABCC5)	MULTIDRUG RESISTANCE-ASSOCIATED PROTEIN 5 (ATMRP5);MULTIDRUG RESISTANCE-ASSOCIATED PROTEIN 5 (MRP5);ARABIDOPSIS THALIANA ATP-BINDING CASSETTE C5 (ATABCC5);ATP-BINDING CASSETTE C5 (ABCC5);MULTIDRUG RESISTANCE PROTEIN 5 (MRP5)	AT1G04120	MRP5	1:1064449-1071047	NOTEST	12.3928	7.44071	-0.735986	0.741468	0.458409	1	AT1G04120	MRP5	1:1064449-1071047	NOTEST	2.34395	2.16593	-0.113959	0.0805532	0.935797	1	AT1G04120	MRP5	1:1064449-1071047	NOTEST	12.3928	2.34395	-2.40248	2.24732	0.0246198	1	AT1G04120	MRP5	1:1064449-1071047	NOTEST	7.44071	2.16593	-1.78045	1.32317	0.185778	1
AT1G04130	AT1G04130.1	Encodes one of the 36 carboxylate clamp (CC)-tetratricopeptide repeat (TPR) proteins (Prasad 2010, Pubmed ID: 20856808). Interacts with Hsp90/Hsp70 as co-chaperone.	protein_coding	TETRATRICOPEPTIDE REPEAT 2 (TPR2)	(AtTPR2);TETRATRICOPEPTIDE REPEAT 2 (TPR2)	AT1G04130	TPR2	1:1073426-1080630	NOTEST	2.95646	0	-1.79769e+308	-1.79769e+308	0.147906	1	AT1G04130	TPR2	1:1073426-1080630	NOTEST	0	6.11335	1.79769e+308	1.79769e+308	0.098042	1	AT1G04130	TPR2	1:1073426-1080630	NOTEST	2.95646	0	-1.79769e+308	-1.79769e+308	0.133743	1	AT1G04130	TPR2	1:1073426-1080630	NOTEST	0	6.11335	1.79769e+308	1.79769e+308	0.112008	1
AT1G04140	AT1G04140.2	Transducin family protein / WD-40 repeat family protein; FUNCTIONS IN: nucleotide binding; INVOLVED IN: biological_process unknown; LOCATED IN: chloroplast; EXPRESSED IN: 24 plant structures; EXPRESSED DURING: 15 growth stages; CONTAINS InterPro DOMAIN/s: WD40 repeat 2 (InterPro:IPR019782), WD40 repeat, conserved site (InterPro:IPR019775), WD40 repeat (InterPro:IPR001680), WD40 repeat-like-contai…	protein_coding			AT1G04140	AT1G04140	1:1073426-1080630	OK	9.33343	49.0525	2.39385	-2.48881	0.0128171	0.168427	AT1G04140	AT1G04140	1:1073426-1080630	NOTEST	4.66776	12.0935	1.37343	-1.12192	0.261895	1	AT1G04140	AT1G04140	1:1073426-1080630	NOTEST	9.33343	4.66776	-0.999676	0.870796	0.383865	1	AT1G04140	AT1G04140	1:1073426-1080630	OK	49.0525	12.0935	-2.0201	2.08167	0.0373729	0.191049
AT1G04150	AT1G04150.1	C2 calcium/lipid-binding plant phosphoribosyltransferase family protein; CONTAINS InterPro DOMAIN/s: C2 membrane targeting protein (InterPro:IPR018029), C2 calcium/lipid-binding domain, CaLB (InterPro:IPR008973), Phosphoribosyltransferase C-terminal (InterPro:IPR013583), C2 calcium-dependent membrane targeting (InterPro:IPR000008); BEST Arabidopsis thaliana protein match is: C2 calcium/lipid-bind…	protein_coding			AT1G04150	AT1G04150	1:1081207-1084246	NOTEST	0	0	0	0	1	1	AT1G04150	AT1G04150	1:1081207-1084246	NOTEST	0	0	0	0	1	1	AT1G04150	AT1G04150	1:1081207-1084246	NOTEST	0	0	0	0	1	1	AT1G04150	AT1G04150	1:1081207-1084246	NOTEST	0	0	0	0	1	1
AT1G04160	AT1G04160.1	Encodes a member of the type XI myosin protein family involved in root hair elongation.	protein_coding	MYOSIN XI B (XIB)	MYOSIN XI B (XIB);MYOSIN XI B (XI-B);MYOSIN XI-8 (XI-8);ARABIDOPSIS THALIANA MYOSIN XI B (ATXIB)	AT1G04160	XI-8	1:1086494-1096146	NOTEST	1.93221	0	-1.79769e+308	-1.79769e+308	0.100621	1	AT1G04160	XI-8	1:1086494-1096146	NOTEST	3.90629	0	-1.79769e+308	-1.79769e+308	0.0376934	1	AT1G04160	XI-8	1:1086494-1096146	NOTEST	1.93221	3.90629	1.01554	-0.785001	0.432453	1	AT1G04160	XI-8	1:1086494-1096146	NOTEST	0	0	0	0	1	1
AT1G04170	AT1G04170.1	protein synthesis initiation factor eIF2 gamma	protein_coding	EUKARYOTIC TRANSLATION INITIATION FACTOR 2 GAMMA SUBUNIT (EIF2 GAMMA)	EUKARYOTIC TRANSLATION INITIATION FACTOR 2 GAMMA SUBUNIT (EIF2 GAMMA)	AT1G04170	EIF2 GAMMA	1:1096945-1099898	OK	33.2479	24.8932	-0.417515	0.421439	0.673435	0.812436	AT1G04170	EIF2 GAMMA	1:1096945-1099898	OK	39.9521	7.0068	-2.51144	2.18613	0.028806	0.170524	AT1G04170	EIF2 GAMMA	1:1096945-1099898	OK	33.2479	39.9521	0.265007	-0.310779	0.755968	0.867042	AT1G04170	EIF2 GAMMA	1:1096945-1099898	OK	24.8932	7.0068	-1.82892	1.40982	0.158593	0.306676
AT1G04171	AT1G04171.1	unknown protein; Has 30201 Blast hits to 17322 proteins in 780 species: Archae - 12; Bacteria - 1396; Metazoa - 17338; Fungi - 3422; Plants - 5037; Viruses - 0; Other Eukaryotes - 2996 (source: NCBI BLink).	protein_coding			AT1G04171	AT1G04171	1:1100443-1100608	NOTEST	0	0	0	0	1	1	AT1G04171	AT1G04171	1:1100443-1100608	NOTEST	0	0	0	0	1	1	AT1G04171	AT1G04171	1:1100443-1100608	NOTEST	0	0	0	0	1	1	AT1G04171	AT1G04171	1:1100443-1100608	NOTEST	0	0	0	0	1	1
AT1G04180	AT1G04180.1	YUCCA 9 (YUC9); FUNCTIONS IN: NADP or NADPH binding, oxidoreductase activity, monooxygenase activity, FAD binding, flavin-containing monooxygenase activity; INVOLVED IN: oxidation reduction; EXPRESSED IN: root; CONTAINS InterPro DOMAIN/s: Pyridine nucleotide-disulphide oxidoreductase, class-II (InterPro:IPR000103), FAD-dependent pyridine nucleotide-disulphide oxidoreductase (InterPro:IPR013027), …	protein_coding	YUCCA 9 (YUC9)	YUCCA 9 (YUC9)	AT1G04180	YUC9	1:1104622-1105988	NOTEST	0	0	0	0	1	1	AT1G04180	YUC9	1:1104622-1105988	NOTEST	0	0	0	0	1	1	AT1G04180	YUC9	1:1104622-1105988	NOTEST	0	0	0	0	1	1	AT1G04180	YUC9	1:1104622-1105988	NOTEST	0	0	0	0	1	1
AT1G04190	AT1G04190.1	Encodes one of the 36 carboxylate clamp (CC)-tetratricopeptide repeat (TPR) proteins (Prasad 2010, Pubmed ID: 20856808) with potential to interact with Hsp90/Hsp70 as co-chaperones.	protein_coding	TETRATRICOPEPTIDE REPEAT 3 (TPR3)	TETRATRICOPEPTIDE REPEAT 3 (TPR3)	AT1G04190	TPR3	1:1106427-1108715	NOTEST	5.67851	0	-1.79769e+308	-1.79769e+308	0.110336	1	AT1G04190	TPR3	1:1106427-1108715	NOTEST	3.75001	0	-1.79769e+308	-1.79769e+308	0.0881482	1	AT1G04190	TPR3	1:1106427-1108715	NOTEST	5.67851	3.75001	-0.598619	0.401559	0.688009	1	AT1G04190	TPR3	1:1106427-1108715	NOTEST	0	0	0	0	1	1
AT1G04200	AT1G04200.1	FUNCTIONS IN: molecular_function unknown; INVOLVED IN: N-terminal protein myristoylation; LOCATED IN: cellular_component unknown; EXPRESSED IN: 22 plant structures; EXPRESSED DURING: 13 growth stages; CONTAINS InterPro DOMAIN/s: Dymeclin (InterPro:IPR019142); Has 395 Blast hits to 389 proteins in 117 species: Archae - 0; Bacteria - 0; Metazoa - 262; Fungi - 21; Plants - 68; Viruses - 0; Other Euk…	protein_coding			AT1G04200	AT1G04200	1:1109481-1114107	NOTEST	4.15661	0	-1.79769e+308	-1.79769e+308	0.0912112	1	AT1G04200	AT1G04200	1:1109481-1114107	OK	8.16247	1.64275	-2.31289	1.54649	0.121987	0.269694	AT1G04200	AT1G04200	1:1109481-1114107	OK	4.15661	8.16247	0.973599	-0.781284	0.434635	0.631507	AT1G04200	AT1G04200	1:1109481-1114107	NOTEST	0	1.64275	1.79769e+308	1.79769e+308	0.144422	1
AT1G04210	AT1G04210.1	Encodes a putative Raf-related kinase.	protein_coding			AT1G04210	AT1G04210	1:1114404-1122526	OK	9.54467	8.83581	-0.111333	0.105606	0.915895	0.960635	AT1G04210	AT1G04210	1:1114404-1122526	OK	9.29566	13.0063	0.484582	-0.489664	0.624371	0.762389	AT1G04210	AT1G04210	1:1114404-1122526	OK	9.54467	9.29566	-0.0381384	0.0384988	0.96929	0.984568	AT1G04210	AT1G04210	1:1114404-1122526	OK	8.83581	13.0063	0.557777	-0.516147	0.605752	0.75094
AT1G04220	AT1G04220.1	Encodes KCS2, a member of the 3-ketoacyl-CoA synthase family involved in the biosynthesis of VLCFA (very long chain fatty acids).	protein_coding	3-KETOACYL-COA SYNTHASE 2 (KCS2)	3-KETOACYL-COA SYNTHASE 2 (KCS2)	AT1G04220	KCS2	1:1114404-1122526	OK	0	28.1296	1.79769e+308	1.79769e+308	0.016342	0.179778	AT1G04220	KCS2	1:1114404-1122526	NOTEST	3.4751	4.99117	0.522322	-0.34064	0.733375	1	AT1G04220	KCS2	1:1114404-1122526	NOTEST	0	3.4751	1.79769e+308	1.79769e+308	0.0694912	1	AT1G04220	KCS2	1:1114404-1122526	OK	28.1296	4.99117	-2.49464	1.79693	0.0723467	0.197391
AT1G04230	AT1G04230.1	Protein of unknown function (DUF2361); CONTAINS InterPro DOMAIN/s: Protein of unknown function DUF2361 (InterPro:IPR019310); BEST Arabidopsis thaliana protein match is: Protein of unknown function (DUF2361) (TAIR:AT5G43720.1); Has 1174 Blast hits to 818 proteins in 194 species: Archae - 0; Bacteria - 26; Metazoa - 566; Fungi - 310; Plants - 87; Viruses - 6; Other Eukaryotes - 179 (source: NCBI BL…	protein_coding			AT1G04230	AT1G04230	1:1125517-1128168	OK	0.867099	28.0227	5.01426	-3.12908	0.00175352	0.0909312	AT1G04230	AT1G04230	1:1125517-1128168	OK	6.9654	0	-1.79769e+308	-1.79769e+308	0.0626968	0.199123	AT1G04230	AT1G04230	1:1125517-1128168	OK	0.867099	6.9654	3.00594	-1.78962	0.073515	0.218178	AT1G04230	AT1G04230	1:1125517-1128168	OK	28.0227	0	-1.79769e+308	-1.79769e+308	0.0228124	0.18713
AT1G35140	AT1G35140.1	EXL1 is involved in the C-starvation response. Phenotypic changes of an exl1 loss of function mutant became evident only under corresponding experimental conditions. For example, the mutant showed diminished biomass production in a short-day/low light growth regime, impaired survival during extended night, and impaired survival of anoxia stress.	protein_coding	PHOSPHATE-INDUCED 1 (PHI-1)	PHOSPHATE-INDUCED 1 (PHI-1);EXORDIUM LIKE 7 (EXL7);EXORDIUM LIKE 1 (EXL1)	AT1G35140	PHI-1	1:12851996-12853128	OK	11.9209	44.3057	1.894	-1.55727	0.119406	0.276463	AT1G35140	PHI-1	1:12851996-12853128	OK	101.724	0.01	-13.3124	-1.79769e+308	0.000159868	0.044051	AT1G35140	PHI-1	1:12851996-12853128	OK	11.9209	101.724	3.0931	-2.93691	0.00331496	0.0989985	AT1G35140	PHI-1	1:12851996-12853128	OK	44.3057	0	-1.79769e+308	-1.79769e+308	0.0166921	0.172772
AT1G04250	AT1G04250.1	Transcription regulator acting as repressor of auxin-inducible gene expression. Auxin-inducible AUX/IAA gene. Short-lived nuclear protein with four conserved domains. Domain III has homology to beta alpha alpha dimerization and DNA binding domains. Involved in auxin signaling. Auxin induces the degradation of the protein in a dosage-dependent manner in a process mediated by AtRac1. Auxin induced …	protein_coding	AUXIN RESISTANT 3 (AXR3)	INDOLE-3-ACETIC ACID INDUCIBLE 17 (IAA17);AUXIN RESISTANT 3 (AXR3)	AT1G04250	AXR3	1:1130609-1143053	OK	23.5964	22.9706	-0.0387833	0.0347261	0.972298	0.985699	AT1G04250	AXR3	1:1130609-1143053	OK	17.7826	19.3946	0.125182	-0.102219	0.918583	0.959766	AT1G04250	AXR3	1:1130609-1143053	OK	23.5964	17.7826	-0.408099	0.37094	0.710682	0.838424	AT1G04250	AXR3	1:1130609-1143053	OK	22.9706	19.3946	-0.244134	0.199369	0.841974	0.913323
AT1G04260	AT1G04260.1	Encodes protein that interacts with CaMV movement protein. Colocalizes in the cytoplasm with the movement protein. Has similarity to mammalian proteins (such as the rat PRA1) which have been described as rab acceptors.	protein_coding	CAMV MOVEMENT PROTEIN INTERACTING PROTEIN 7 (MPI7)	CAMV MOVEMENT PROTEIN INTERACTING PROTEIN 7 (MPI7);PRENYLATED RAB ACCEPTOR 1.D (PRA1.D);CAMV MOVEMENT PROTEIN INTERACTING PROTEIN 7 (MPIP7)	AT1G04260	MPI7	1:1130609-1143053	NOTEST	1.79555	0	-1.79769e+308	-1.79769e+308	0.238524	1	AT1G04260	MPI7	1:1130609-1143053	NOTEST	0	0	0	0	1	1	AT1G04260	MPI7	1:1130609-1143053	NOTEST	1.79555	0	-1.79769e+308	-1.79769e+308	0.238524	1	AT1G04260	MPI7	1:1130609-1143053	NOTEST	0	0	0	0	1	1
AT1G04270	AT1G04270.1	Encodes cytosolic ribosomal protein S15.	protein_coding	CYTOSOLIC RIBOSOMAL PROTEIN S15 (RPS15)	CYTOSOLIC RIBOSOMAL PROTEIN S15 (RPS15)	AT1G04270,CUFF	RPS15	1:1130609-1143053	OK	21.3516	0	-1.79769e+308	-1.79769e+308	0.0819672	0.224715	AT1G04270,CUFF	RPS15	1:1130609-1143053	OK	0	116.751	1.79769e+308	1.79769e+308	0.0125377	0.126881	AT1G04270,CUFF	RPS15	1:1130609-1143053	OK	21.3516	0	-1.79769e+308	-1.79769e+308	0.0944004	0.250104	AT1G04270,CUFF	RPS15	1:1130609-1143053	OK	0	116.751	1.79769e+308	1.79769e+308	0.0272064	0.191049
AT1G30890	AT1G30890.1	Integral membrane HRF1 family protein; CONTAINS InterPro DOMAIN/s: Hrf1 (InterPro:IPR005578); BEST Arabidopsis thaliana protein match is: Integral membrane HRF1 family protein (TAIR:AT3G59500.1); Has 474 Blast hits to 474 proteins in 183 species: Archae - 0; Bacteria - 0; Metazoa - 204; Fungi - 142; Plants - 75; Viruses - 0; Other Eukaryotes - 53 (source: NCBI BLink).	protein_coding			AT1G30890	AT1G30890	1:10994320-10996134	OK	24.4144	14.0544	-0.796711	0.642543	0.520521	0.695663	AT1G30890	AT1G30890	1:10994320-10996134	OK	95.5625	0.01	-13.2222	-1.79769e+308	0.000904498	0.0592124	AT1G30890	AT1G30890	1:10994320-10996134	OK	24.4144	95.5625	1.96871	-2.00458	0.0450078	0.191162	AT1G30890	AT1G30890	1:10994320-10996134	OK	14.0544	0	-1.79769e+308	-1.79769e+308	0.0626234	0.192057
AT1G04290	AT1G04290.1	Thioesterase superfamily protein; FUNCTIONS IN: hydrolase activity, acting on ester bonds, acyl-CoA thioesterase activity; INVOLVED IN: biological_process unknown; LOCATED IN: peroxisome; EXPRESSED IN: 24 plant structures; EXPRESSED DURING: 15 growth stages; CONTAINS InterPro DOMAIN/s: Thioesterase superfamily (InterPro:IPR006683), Phenylacetic acid degradation-related protein (InterPro:IPR003736…	protein_coding			AT1G04290	AT1G04290	1:1147522-1148533	OK	28.9359	0	-1.79769e+308	-1.79769e+308	0.0433404	0.185289	AT1G04290	AT1G04290	1:1147522-1148533	NOTEST	6.11892	0	-1.79769e+308	-1.79769e+308	0.0890788	1	AT1G04290	AT1G04290	1:1147522-1148533	OK	28.9359	6.11892	-2.24151	1.70429	0.0883273	0.239954	AT1G04290	AT1G04290	1:1147522-1148533	NOTEST	0	0	0	0	1	1
AT1G04295	AT1G04295.1	Potential natural antisense gene, locus overlaps with AT1G04290	other_rna			AT1G04295	AT1G04295	1:1147522-1148533	OK	35.4465	0	-1.79769e+308	-1.79769e+308	0.0614377	0.198768	AT1G04295	AT1G04295	1:1147522-1148533	OK	29.6888	0	-1.79769e+308	-1.79769e+308	0.0516538	0.196434	AT1G04295	AT1G04295	1:1147522-1148533	OK	35.4465	29.6888	-0.255722	0.211897	0.832187	0.912069	AT1G04295	AT1G04295	1:1147522-1148533	NOTEST	0	0	0	0	1	1
AT1G04300	AT1G04300.3	TRAF-like superfamily protein; FUNCTIONS IN: molecular_function unknown; INVOLVED IN: biological_process unknown; EXPRESSED IN: 24 plant structures; EXPRESSED DURING: 15 growth stages; CONTAINS InterPro DOMAIN/s: TRAF-like (InterPro:IPR008974), MATH (InterPro:IPR002083); BEST Arabidopsis thaliana protein match is: TRAF-like superfamily protein (TAIR:AT5G43560.2); Has 16478 Blast hits to 11071 pro…	protein_coding			AT1G04300	AT1G04300	1:1148596-1154652	OK	9.20352	52.7094	2.5178	-2.82431	0.00473822	0.118791	AT1G04300	AT1G04300	1:1148596-1154652	OK	6.20926	23.2045	1.90191	-1.97481	0.0482893	0.193478	AT1G04300	AT1G04300	1:1148596-1154652	NOTEST	9.20352	6.20926	-0.567765	0.547506	0.584031	1	AT1G04300	AT1G04300	1:1148596-1154652	OK	52.7094	23.2045	-1.18366	1.47565	0.140039	0.284738
AT1G04310	AT1G04310.1	encodes an ethylene receptor related to bacterial two-component histidine kinases.	protein_coding	ETHYLENE RESPONSE SENSOR 2 (ERS2)	ETHYLENE RESPONSE SENSOR 2 (ERS2)	AT1G04310	ERS2	1:1154763-1157711	NOTEST	4.33839	0	-1.79769e+308	-1.79769e+308	0.0849559	1	AT1G04310	ERS2	1:1154763-1157711	NOTEST	0	0	0	0	1	1	AT1G04310	ERS2	1:1154763-1157711	NOTEST	4.33839	0	-1.79769e+308	-1.79769e+308	0.0694912	1	AT1G04310	ERS2	1:1154763-1157711	NOTEST	0	0	0	0	1	1
AT1G04320	AT1G04320.1	pre-tRNA; tRNA-Gly (anticodon: GCC)	pre_trna			AT1G04320	AT1G04320	1:1159022-1159093	NOTEST	0	0	0	0	1	1	AT1G04320	AT1G04320	1:1159022-1159093	OK	0	98.0357	1.79769e+308	1.79769e+308	0.132973	0.282497	AT1G04320	AT1G04320	1:1159022-1159093	NOTEST	0	0	0	0	1	1	AT1G04320	AT1G04320	1:1159022-1159093	OK	0	98.0357	1.79769e+308	1.79769e+308	0.151522	0.298298
AT1G04330	AT1G04330.1	unknown protein; FUNCTIONS IN: molecular_function unknown; INVOLVED IN: biological_process unknown; LOCATED IN: chloroplast; BEST Arabidopsis thaliana protein match is: unknown protein (TAIR:AT3G23170.1); Has 74 Blast hits to 74 proteins in 6 species: Archae - 0; Bacteria - 0; Metazoa - 0; Fungi - 0; Plants - 74; Viruses - 0; Other Eukaryotes - 0 (source: NCBI BLink).	protein_coding			AT1G04330	AT1G04330	1:1161310-1161982	NOTEST	0	0	0	0	1	1	AT1G04330	AT1G04330	1:1161310-1161982	NOTEST	0	0	0	0	1	1	AT1G04330	AT1G04330	1:1161310-1161982	NOTEST	0	0	0	0	1	1	AT1G04330	AT1G04330	1:1161310-1161982	NOTEST	0	0	0	0	1	1
AT1G04340	AT1G04340.1	HR-like lesion-inducing protein-related; FUNCTIONS IN: molecular_function unknown; INVOLVED IN: biological_process unknown; LOCATED IN: endomembrane system; EXPRESSED IN: 23 plant structures; EXPRESSED DURING: 15 growth stages; CONTAINS InterPro DOMAIN/s: HR-like lesion-inducer (InterPro:IPR008637); BEST Arabidopsis thaliana protein match is: HR-like lesion-inducing protein-related (TAIR:AT5G4346…	protein_coding			AT1G04340	AT1G04340	1:1163096-1164851	NOTEST	7.25624	0	-1.79769e+308	-1.79769e+308	0.142525	1	AT1G04340	AT1G04340	1:1163096-1164851	OK	0	35.0966	1.79769e+308	1.79769e+308	0.056046	0.197934	AT1G04340	AT1G04340	1:1163096-1164851	NOTEST	7.25624	0	-1.79769e+308	-1.79769e+308	0.124107	1	AT1G04340	AT1G04340	1:1163096-1164851	OK	0	35.0966	1.79769e+308	1.79769e+308	0.0547895	0.191049
AT1G04350	AT1G04350.1	encodes a protein whose sequence is similar to 2-oxoglutarate-dependent dioxygenase	protein_coding			AT1G04350	AT1G04350	1:1165164-1166768	OK	8.82858	8.21221	-0.10441	0.0748881	0.940304	0.971581	AT1G04350	AT1G04350	1:1165164-1166768	OK	3.92315	24.9238	2.66744	-1.94782	0.051437	0.196434	AT1G04350	AT1G04350	1:1165164-1166768	NOTEST	8.82858	3.92315	-1.17017	0.836066	0.403118	1	AT1G04350	AT1G04350	1:1165164-1166768	OK	8.21221	24.9238	1.60168	-1.23756	0.215881	0.383236
AT1G04360	AT1G04360.1	RING/U-box superfamily protein; FUNCTIONS IN: zinc ion binding; EXPRESSED IN: hypocotyl, root; CONTAINS InterPro DOMAIN/s: Zinc finger, RING-type (InterPro:IPR001841), Zinc finger, C3HC4 RING-type (InterPro:IPR018957); BEST Arabidopsis thaliana protein match is: RING/U-box superfamily protein (TAIR:AT5G43420.1); Has 9268 Blast hits to 9239 proteins in 300 species: Archae - 0; Bacteria - 0; Metazo…	protein_coding			AT1G04360	AT1G04360	1:1167456-1168878	NOTEST	3.74203	0	-1.79769e+308	-1.79769e+308	0.142525	1	AT1G04360	AT1G04360	1:1167456-1168878	NOTEST	0	1.94275	1.79769e+308	1.79769e+308	0.158655	1	AT1G04360	AT1G04360	1:1167456-1168878	NOTEST	3.74203	0	-1.79769e+308	-1.79769e+308	0.124107	1	AT1G04360	AT1G04360	1:1167456-1168878	NOTEST	0	1.94275	1.79769e+308	1.79769e+308	0.158655	1
AT1G04370	AT1G04370.1	encodes a member of the ERF (ethylene response factor) subfamily B-3 of ERF/AP2 transcription factor family. The protein contains one AP2 domain. There are 18 members in this subfamily including ATERF-1, ATERF-2, AND ATERF-5.	protein_coding	ETHYLENE-RESPONSIVE ELEMENT BINDING FACTOR 14 (ERF14)	ETHYLENE-RESPONSIVE ELEMENT BINDING FACTOR 14 (ATERF14);ETHYLENE-RESPONSIVE ELEMENT BINDING FACTOR 14 (ERF14)	AT1G04370	ATERF14	1:1175176-1175578	NOTEST	0	0	0	0	1	1	AT1G04370	ATERF14	1:1175176-1175578	NOTEST	0	0	0	0	1	1	AT1G04370	ATERF14	1:1175176-1175578	NOTEST	0	0	0	0	1	1	AT1G04370	ATERF14	1:1175176-1175578	NOTEST	0	0	0	0	1	1
AT1G04380	AT1G04380.1	encodes a protein similar to a 2-oxoglutarate-dependent dioxygenase	protein_coding			AT1G04380	AT1G04380	1:1176920-1178407	NOTEST	0	0	0	0	1	1	AT1G04380	AT1G04380	1:1176920-1178407	NOTEST	0	0	0	0	1	1	AT1G04380	AT1G04380	1:1176920-1178407	NOTEST	0	0	0	0	1	1	AT1G04380	AT1G04380	1:1176920-1178407	NOTEST	0	0	0	0	1	1
AT1G04390	AT1G04390.1	BTB/POZ domain-containing protein; CONTAINS InterPro DOMAIN/s: BTB/POZ (InterPro:IPR013069), BTB/POZ fold (InterPro:IPR011333), Kelch related (InterPro:IPR013089), BTB/POZ-like (InterPro:IPR000210); Has 143 Blast hits to 130 proteins in 28 species: Archae - 0; Bacteria - 0; Metazoa - 38; Fungi - 0; Plants - 104; Viruses - 0; Other Eukaryotes - 1 (source: NCBI BLink).	protein_coding			AT1G04390	AT1G04390	1:1179362-1183704	OK	5.25326	30.8782	2.55531	-2.28708	0.0221913	0.1848	AT1G04390	AT1G04390	1:1179362-1183704	NOTEST	0	0.917405	1.79769e+308	1.79769e+308	0.158655	1	AT1G04390	AT1G04390	1:1179362-1183704	NOTEST	5.25326	0	-1.79769e+308	-1.79769e+308	0.0575501	1	AT1G04390	AT1G04390	1:1179362-1183704	OK	30.8782	0.917405	-5.07289	3.27299	0.00106417	0.0721266
AT1G04400	AT1G04400.2	Blue light receptor mediating blue-light regulated cotyledon expansion and flowering time. Positive regulator of the flowering-time gene CONSTANS. This gene possesses a light-induced CNT2 N-terminal homodimerisation domain.Involved in blue-light induced stomatal opening. Involved in triggering chromatin decondensation. An 80-residue motif (NC80) is sufficient to confer CRY2's physiological functi…	protein_coding	CRYPTOCHROME 2 (CRY2)	(ATCRY2);CRYPTOCHROME 2 (CRY2); (PHH1); (AT-PHH1); (FHA)	AT1G04400	ATCRY2	1:1185549-1188517	OK	37.3594	10.4088	-1.84367	1.84777	0.0646354	0.204613	AT1G04400	ATCRY2	1:1185549-1188517	OK	8.16681	59.2818	2.85975	-3.15568	0.00160123	0.0656261	AT1G04400	ATCRY2	1:1185549-1188517	OK	37.3594	8.16681	-2.19363	2.27305	0.023023	0.173216	AT1G04400	ATCRY2	1:1185549-1188517	OK	10.4088	59.2818	2.50978	-2.73153	0.00630403	0.124725
AT1G04410	AT1G04410.1	predicted to encode a cytosolic malate dehydrogenase.	protein_coding	CYTOSOLIC-NAD-DEPENDENT MALATE DEHYDROGENASE 1 (c-NAD-MDH1)	CYTOSOLIC-NAD-DEPENDENT MALATE DEHYDROGENASE 1 (c-NAD-MDH1)	AT1G04410	AT1G04410	1:1189077-1191412	OK	315.428	404.366	0.358349	-0.699236	0.484404	0.666003	AT1G04410	AT1G04410	1:1189077-1191412	OK	286.152	284.888	-0.00638765	0.0160664	0.987181	0.994578	AT1G04410	AT1G04410	1:1189077-1191412	OK	315.428	286.152	-0.140531	0.314204	0.753366	0.865331	AT1G04410	AT1G04410	1:1189077-1191412	OK	404.366	284.888	-0.505267	1.03157	0.302274	0.478438
AT1G04420	AT1G04420.1	NAD(P)-linked oxidoreductase superfamily protein; FUNCTIONS IN: oxidoreductase activity, aldo-keto reductase activity; INVOLVED IN: oxidation reduction; LOCATED IN: chloroplast, chloroplast stroma, chloroplast envelope; EXPRESSED IN: 23 plant structures; EXPRESSED DURING: 13 growth stages; CONTAINS InterPro DOMAIN/s: Aldo/keto reductase (InterPro:IPR001395); BEST Arabidopsis thaliana protein matc…	protein_coding			AT1G04420	AT1G04420	1:1191607-1193884	OK	62.0257	55.2953	-0.16571	0.191421	0.848196	0.921206	AT1G04420	AT1G04420	1:1191607-1193884	OK	24.4979	49.2177	1.00652	-1.1086	0.267602	0.443614	AT1G04420	AT1G04420	1:1191607-1193884	OK	62.0257	24.4979	-1.34021	1.54717	0.121821	0.29052	AT1G04420	AT1G04420	1:1191607-1193884	OK	55.2953	49.2177	-0.167978	0.183484	0.854418	0.922158
AT1G04425	AT1G04425.1	other RNA	other_rna			AT1G04425	AT1G04425	1:1194186-1196889	NOTEST	0	0	0	0	1	1	AT1G04425	AT1G04425	1:1194186-1196889	NOTEST	0	0	0	0	1	1	AT1G04425	AT1G04425	1:1194186-1196889	NOTEST	0	0	0	0	1	1	AT1G04425	AT1G04425	1:1194186-1196889	NOTEST	0	0	0	0	1	1
AT5G21130	AT5G21130.1	Late embryogenesis abundant (LEA) hydroxyproline-rich glycoprotein family; CONTAINS InterPro DOMAIN/s: Late embryogenesis abundant protein, group 2 (InterPro:IPR004864); BEST Arabidopsis thaliana protein match is: Late embryogenesis abundant (LEA) hydroxyproline-rich glycoprotein family (TAIR:AT2G27080.2); Has 878 Blast hits to 877 proteins in 27 species: Archae - 0; Bacteria - 0; Metazoa - 0; Fu…	protein_coding			AT5G21130	AT5G21130	5:7185914-7186919	NOTEST	0	0	0	0	1	1	AT5G21130	AT5G21130	5:7185914-7186919	OK	94.0443	0.01	-13.1991	-1.79769e+308	0.000715236	0.0574855	AT5G21130	AT5G21130	5:7185914-7186919	OK	0	94.0443	1.79769e+308	1.79769e+308	0.00146631	0.0778538	AT5G21130	AT5G21130	5:7185914-7186919	NOTEST	0	0	0	0	1	1
AT1G04440	AT1G04440.1	casein kinase like 13 (CKL13); FUNCTIONS IN: protein serine/threonine kinase activity, protein kinase activity, kinase activity, ATP binding; INVOLVED IN: protein amino acid phosphorylation; LOCATED IN: cellular_component unknown; EXPRESSED IN: 22 plant structures; EXPRESSED DURING: 12 growth stages; CONTAINS InterPro DOMAIN/s: Protein kinase, ATP binding site (InterPro:IPR017441), Protein kinase…	protein_coding	CASEIN KINASE LIKE 13 (CKL13)	CASEIN KINASE LIKE 13 (CKL13)	AT1G04440	CKL13	1:1202254-1205803	OK	20.4504	14.9746	-0.449605	0.426169	0.669985	0.809652	AT1G04440	CKL13	1:1202254-1205803	OK	40.204	25.0171	-0.684423	0.778887	0.436046	0.612413	AT1G04440	CKL13	1:1202254-1205803	OK	20.4504	40.204	0.975211	-1.10009	0.271292	0.469438	AT1G04440	CKL13	1:1202254-1205803	OK	14.9746	25.0171	0.740394	-0.676124	0.498962	0.663054
AT1G04445	AT1G04445.1	C2H2-like zinc finger protein; FUNCTIONS IN: zinc ion binding, nucleic acid binding; INVOLVED IN: biological_process unknown; LOCATED IN: intracellular; CONTAINS InterPro DOMAIN/s: Zinc finger, C2H2-like (InterPro:IPR015880), Zinc finger, C2H2-type (InterPro:IPR007087); Has 4 Blast hits to 4 proteins in 2 species: Archae - 0; Bacteria - 0; Metazoa - 0; Fungi - 0; Plants - 4; Viruses - 0; Other Eu…	protein_coding			AT1G04445	AT1G04445	1:1207343-1207862	NOTEST	0	0	0	0	1	1	AT1G04445	AT1G04445	1:1207343-1207862	NOTEST	0	0	0	0	1	1	AT1G04445	AT1G04445	1:1207343-1207862	NOTEST	0	0	0	0	1	1	AT1G04445	AT1G04445	1:1207343-1207862	NOTEST	0	0	0	0	1	1
AT1G04450	AT1G04450.1	Encodes a member of a novel protein family that contains contain a CRIB (for Cdc42/Rac-interactive binding) motif required for their specific interaction with GTP-bound Rop1 (plant-specific Rho GTPase). It interacts with Rop1 and is involved in pollen tube growth and function, and exocytosis in the pollen tube tip. The protein most similar to RIC1 (family subgroup III). Gene is expressed predomin…	protein_coding	ROP-INTERACTIVE CRIB MOTIF-CONTAINING PROTEIN 3 (RIC3)	ROP-INTERACTIVE CRIB MOTIF-CONTAINING PROTEIN 3 (RIC3)	AT1G04450	RIC3	1:1208520-1209874	NOTEST	0	0	0	0	1	1	AT1G04450	RIC3	1:1208520-1209874	NOTEST	0	0	0	0	1	1	AT1G04450	RIC3	1:1208520-1209874	NOTEST	0	0	0	0	1	1	AT1G04450	RIC3	1:1208520-1209874	NOTEST	0	0	0	0	1	1
AT1G04457	AT1G04457.1	Pseudogene of AT2G33450; 50S ribosomal protein L28, chloroplast (CL28)	pseudogene			AT1G04457	AT1G04457	1:1210318-1210549	OK	0	31.8432	1.79769e+308	1.79769e+308	0.0849559	0.227473	AT1G04457	AT1G04457	1:1210318-1210549	NOTEST	0	0	0	0	1	1	AT1G04457	AT1G04457	1:1210318-1210549	NOTEST	0	0	0	0	1	1	AT1G04457	AT1G04457	1:1210318-1210549	OK	31.8432	0	-1.79769e+308	-1.79769e+308	0.092258	0.218
AT1G04470	AT1G04470.1	CONTAINS InterPro DOMAIN/s: Munc13 homology 1 (InterPro:IPR014770), Protein of unknown function DUF810 (InterPro:IPR008528), Mammalian uncoordinated homology 13, domain 2 (InterPro:IPR014772); BEST Arabidopsis thaliana protein match is: Protein of unknown function (DUF810) (TAIR:AT2G33420.1); Has 201 Blast hits to 187 proteins in 29 species: Archae - 0; Bacteria - 4; Metazoa - 3; Fungi - 4; Plant…	protein_coding			AT1G04470	AT1G04470	1:1211048-1214662	NOTEST	0	0	0	0	1	1	AT1G04470	AT1G04470	1:1211048-1214662	NOTEST	0	0	0	0	1	1	AT1G04470	AT1G04470	1:1211048-1214662	NOTEST	0	0	0	0	1	1	AT1G04470	AT1G04470	1:1211048-1214662	NOTEST	0	0	0	0	1	1
AT1G04480	AT1G04480.1	Ribosomal protein L14p/L23e family protein; FUNCTIONS IN: structural constituent of ribosome; INVOLVED IN: translation; LOCATED IN: ribosome, intracellular; EXPRESSED IN: 24 plant structures; EXPRESSED DURING: 15 growth stages; CONTAINS InterPro DOMAIN/s: Ribosomal protein L14b/L23e (InterPro:IPR000218), Ribosomal protein L14 conserved site (InterPro:IPR019972); BEST Arabidopsis thaliana protein …	protein_coding			AT1G04480	AT1G04480	1:1216094-1217467	OK	97.6931	35.0117	-1.48042	1.39773	0.162195	0.330105	AT1G04480	AT1G04480	1:1216094-1217467	OK	119.628	64.3281	-0.895033	0.947723	0.343271	0.524112	AT1G04480	AT1G04480	1:1216094-1217467	OK	97.6931	119.628	0.292225	-0.344176	0.730714	0.851754	AT1G04480	AT1G04480	1:1216094-1217467	OK	35.0117	64.3281	0.877614	-0.749172	0.453754	0.624832
AT1G04490	AT1G04490.1	Protein of unknown function (DUF3527); CONTAINS InterPro DOMAIN/s: Protein of unknown function DUF3527 (InterPro:IPR021916); BEST Arabidopsis thaliana protein match is: Protein of unknown function (DUF3527) (TAIR:AT2G33360.2); Has 121 Blast hits to 119 proteins in 11 species: Archae - 0; Bacteria - 0; Metazoa - 0; Fungi - 0; Plants - 121; Viruses - 0; Other Eukaryotes - 0 (source: NCBI BLink).	protein_coding			AT1G04490	AT1G04490	1:1217947-1220137	NOTEST	0	0	0	0	1	1	AT1G04490	AT1G04490	1:1217947-1220137	NOTEST	0	0	0	0	1	1	AT1G04490	AT1G04490	1:1217947-1220137	NOTEST	0	0	0	0	1	1	AT1G04490	AT1G04490	1:1217947-1220137	NOTEST	0	0	0	0	1	1
AT1G04500	AT1G04500.1	CCT motif family protein; CONTAINS InterPro DOMAIN/s: CCT domain (InterPro:IPR010402); BEST Arabidopsis thaliana protein match is: CCT motif family protein (TAIR:AT2G33350.2); Has 1789 Blast hits to 1789 proteins in 111 species: Archae - 0; Bacteria - 6; Metazoa - 2; Fungi - 2; Plants - 1654; Viruses - 0; Other Eukaryotes - 125 (source: NCBI BLink).	protein_coding			AT1G04500	AT1G04500	1:1221432-1224366	NOTEST	0	0	0	0	1	1	AT1G04500	AT1G04500	1:1221432-1224366	NOTEST	0	0	0	0	1	1	AT1G04500	AT1G04500	1:1221432-1224366	NOTEST	0	0	0	0	1	1	AT1G04500	AT1G04500	1:1221432-1224366	NOTEST	0	0	0	0	1	1
AT1G04501	AT1G04501.1	unknown protein; Has 30201 Blast hits to 17322 proteins in 780 species: Archae - 12; Bacteria - 1396; Metazoa - 17338; Fungi - 3422; Plants - 5037; Viruses - 0; Other Eukaryotes - 2996 (source: NCBI BLink).	protein_coding			AT1G04501	AT1G04501	1:1224551-1224680	NOTEST	0	0	0	0	1	1	AT1G04501	AT1G04501	1:1224551-1224680	NOTEST	0	0	0	0	1	1	AT1G04501	AT1G04501	1:1224551-1224680	NOTEST	0	0	0	0	1	1	AT1G04501	AT1G04501	1:1224551-1224680	NOTEST	0	0	0	0	1	1
AT1G04510	AT1G04510.1	Encodes MAC3A, a U-box proteins with homology to the yeast and human E3 ubiquitin ligase Prp19. Associated with the MOS4-Associated Complex (MAC). Involved in plant innate immunity.	protein_coding	MOS4-ASSOCIATED COMPLEX 3A (MAC3A)	MOS4-ASSOCIATED COMPLEX 3A (MAC3A)	AT1G04510,CUFF	MAC3A	1:1226574-1230827	NOTEST	0.0270641	0.0620174	1.19629	-0.030434	0.975721	1	AT1G04510,CUFF	MAC3A	1:1226574-1230827	NOTEST	0.163216	0.27392	0.746974	-0.110682	0.911868	1	AT1G04510,CUFF	MAC3A	1:1226574-1230827	NOTEST	0.0270641	0.163216	2.59233	-0.0696866	0.944443	1	AT1G04510,CUFF	MAC3A	1:1226574-1230827	NOTEST	0.0620174	0.27392	2.14301	-0.149014	0.881542	1
AT1G04520	AT1G04520.1	Encodes a plasmodesmal protein that may be involved in the intercellular movement of molecules through the plasmodesmata.	protein_coding	PLASMODESMATA-LOCATED PROTEIN 2 (PDLP2)	PLASMODESMATA-LOCATED PROTEIN 2 (PDLP2)	AT1G04520	PDLP2	1:1231577-1234032	NOTEST	1.82465	0	-1.79769e+308	-1.79769e+308	0.158655	1	AT1G04520	PDLP2	1:1231577-1234032	NOTEST	3.61132	0.966162	-1.90219	1.06011	0.289094	1	AT1G04520	PDLP2	1:1231577-1234032	NOTEST	1.82465	3.61132	0.984908	-0.560337	0.57525	1	AT1G04520	PDLP2	1:1231577-1234032	NOTEST	0	0.966162	1.79769e+308	1.79769e+308	0.158655	1
AT1G04530	AT1G04530.1	Encodes one of the 36 carboxylate clamp (CC)-tetratricopeptide repeat (TPR) proteins (Prasad 2010, Pubmed ID: 20856808) with potential to interact with Hsp90/Hsp70 as co-chaperones.	protein_coding	TETRATRICOPEPTIDE REPEAT 4 (TPR4)	TETRATRICOPEPTIDE REPEAT 4 (TPR4)	AT1G04530	TPR4	1:1234175-1236034	NOTEST	12.4883	3.8969	-1.68018	1.16525	0.243919	1	AT1G04530	TPR4	1:1234175-1236034	OK	0	33.9946	1.79769e+308	1.79769e+308	0.0259327	0.163138	AT1G04530	TPR4	1:1234175-1236034	NOTEST	12.4883	0	-1.79769e+308	-1.79769e+308	0.048813	1	AT1G04530	TPR4	1:1234175-1236034	OK	3.8969	33.9946	3.1249	-2.25732	0.0239881	0.19053
AT1G04540	AT1G04540.1	Calcium-dependent lipid-binding (CaLB domain) family protein; INVOLVED IN: biological_process unknown; LOCATED IN: membrane; EXPRESSED IN: 10 plant structures; EXPRESSED DURING: L mature pollen stage, M germinated pollen stage, 4 anthesis, C globular stage, petal differentiation and expansion stage; CONTAINS InterPro DOMAIN/s: C2 calcium/lipid-binding domain, CaLB (InterPro:IPR008973), C2 calcium…	protein_coding			AT1G04540	AT1G04540	1:1237255-1239061	NOTEST	0	0.858091	1.79769e+308	1.79769e+308	0.158655	1	AT1G04540	AT1G04540	1:1237255-1239061	NOTEST	0	0	0	0	1	1	AT1G04540	AT1G04540	1:1237255-1239061	NOTEST	0	0	0	0	1	1	AT1G04540	AT1G04540	1:1237255-1239061	NOTEST	0.858091	0	-1.79769e+308	-1.79769e+308	0.158655	1
AT1G04550	AT1G04550.2	IAA12/BDL plays a role in auxin-mediated processes of apical-basal patterning in the embryo. bdl mutants lack a primary root meristem	protein_coding	INDOLE-3-ACETIC ACID INDUCIBLE 12 (IAA12)	BODENLOS (BDL);INDOLE-3-ACETIC ACID INDUCIBLE 12 (IAA12)	AT1G04550	BDL	1:1240374-1242121	OK	22.6986	0	-1.79769e+308	-1.79769e+308	0.0346849	0.1848	AT1G04550	BDL	1:1240374-1242121	NOTEST	4.68615	4.08294	-0.198796	0.11976	0.904674	1	AT1G04550	BDL	1:1240374-1242121	OK	22.6986	4.68615	-2.27613	1.82122	0.068574	0.210761	AT1G04550	BDL	1:1240374-1242121	NOTEST	0	4.08294	1.79769e+308	1.79769e+308	0.141536	1
AT1G04555	AT1G04555.1	unknown protein; FUNCTIONS IN: molecular_function unknown; INVOLVED IN: biological_process unknown; LOCATED IN: cellular_component unknown; BEST Arabidopsis thaliana protein match is: unknown protein (TAIR:AT4G33380.1); Has 84 Blast hits to 83 proteins in 15 species: Archae - 0; Bacteria - 0; Metazoa - 9; Fungi - 0; Plants - 75; Viruses - 0; Other Eukaryotes - 0 (source: NCBI BLink).	protein_coding			AT1G04555	AT1G04555	1:1242557-1244244	NOTEST	4.10745	0	-1.79769e+308	-1.79769e+308	0.158655	1	AT1G04555	AT1G04555	1:1242557-1244244	NOTEST	0	0	0	0	1	1	AT1G04555	AT1G04555	1:1242557-1244244	NOTEST	4.10745	0	-1.79769e+308	-1.79769e+308	0.144422	1	AT1G04555	AT1G04555	1:1242557-1244244	NOTEST	0	0	0	0	1	1
AT1G04560	AT1G04560.1	AWPM-19-like family protein; FUNCTIONS IN: molecular_function unknown; INVOLVED IN: biological_process unknown; LOCATED IN: endomembrane system; CONTAINS InterPro DOMAIN/s: AWPM-19-like (InterPro:IPR008390); BEST Arabidopsis thaliana protein match is: AWPM-19-like family protein (TAIR:AT5G46530.1); Has 177 Blast hits to 177 proteins in 19 species: Archae - 0; Bacteria - 0; Metazoa - 0; Fungi - 0;…	protein_coding			AT1G04560	AT1G04560	1:1244946-1246059	NOTEST	0	0	0	0	1	1	AT1G04560	AT1G04560	1:1244946-1246059	NOTEST	0	0	0	0	1	1	AT1G04560	AT1G04560	1:1244946-1246059	NOTEST	0	0	0	0	1	1	AT1G04560	AT1G04560	1:1244946-1246059	NOTEST	0	0	0	0	1	1
AT1G04570	AT1G04570.1	Major facilitator superfamily protein; FUNCTIONS IN: transporter activity; INVOLVED IN: transport; LOCATED IN: chloroplast, membrane; CONTAINS InterPro DOMAIN/s: Biopterin transport-related protein BT1 (InterPro:IPR004324), Major facilitator superfamily, general substrate transporter (InterPro:IPR016196); BEST Arabidopsis thaliana protein match is: Major facilitator superfamily protein (TAIR:AT2G…	protein_coding			AT1G04570	AT1G04570	1:1246727-1248775	NOTEST	0	0	0	0	1	1	AT1G04570	AT1G04570	1:1246727-1248775	NOTEST	0	0	0	0	1	1	AT1G04570	AT1G04570	1:1246727-1248775	NOTEST	0	0	0	0	1	1	AT1G04570	AT1G04570	1:1246727-1248775	NOTEST	0	0	0	0	1	1
AT1G04580	AT1G04580.1	Encodes aldehyde oxidase AAO4 preferentially expressed in developing seeds.	protein_coding	ALDEHYDE OXIDASE 4 (AO4)	ALDEHYDE OXIDASE 4 (AAO4);ARABDOPSIS THALIANA ALDEHYDE OXIDASE 4 (ATAO-4);ALDEHYDE OXIDASE 4 (AO4);ALDEHYDE OXIDASE 2 (ATAO2)	AT1G04580	AAO4	1:1252121-1257510	NOTEST	0	0	0	0	1	1	AT1G04580	AAO4	1:1252121-1257510	NOTEST	0	0	0	0	1	1	AT1G04580	AAO4	1:1252121-1257510	NOTEST	0	0	0	0	1	1	AT1G04580	AAO4	1:1252121-1257510	NOTEST	0	0	0	0	1	1
AT1G04590	AT1G04590.2	BEST Arabidopsis thaliana protein match is: Pentatricopeptide repeat (PPR) superfamily protein (TAIR:AT4G18975.4); Has 111 Blast hits to 111 proteins in 15 species: Archae - 0; Bacteria - 0; Metazoa - 0; Fungi - 0; Plants - 109; Viruses - 0; Other Eukaryotes - 2 (source: NCBI BLink).	protein_coding			AT1G04590	AT1G04590	1:1258576-1261426	OK	3.46511	15.2753	2.14022	-1.33783	0.180953	0.355388	AT1G04590	AT1G04590	1:1258576-1261426	NOTEST	0	4.16172	1.79769e+308	1.79769e+308	0.122026	1	AT1G04590	AT1G04590	1:1258576-1261426	NOTEST	3.46511	0	-1.79769e+308	-1.79769e+308	0.133771	1	AT1G04590	AT1G04590	1:1258576-1261426	OK	15.2753	4.16172	-1.87594	1.20485	0.228263	0.398638
AT1G04600	AT1G04600.1	member of Myosin-like proteins	protein_coding	MYOSIN XI A (XIA)	(ATXIA);MYOSIN XI A (XIA)	AT1G04600	XIA	1:1262122-1272376	NOTEST	0	0	0	0	1	1	AT1G04600	XIA	1:1262122-1272376	NOTEST	0	0	0	0	1	1	AT1G04600	XIA	1:1262122-1272376	NOTEST	0	0	0	0	1	1	AT1G04600	XIA	1:1262122-1272376	NOTEST	0	0	0	0	1	1
AT1G04610	AT1G04610.1	YUCCA 3 (YUC3); FUNCTIONS IN: NADP or NADPH binding, oxidoreductase activity, FAD binding, flavin-containing monooxygenase activity; INVOLVED IN: auxin biosynthetic process; EXPRESSED IN: 11 plant structures; EXPRESSED DURING: 4 anthesis, C globular stage, petal differentiation and expansion stage, D bilateral stage; CONTAINS InterPro DOMAIN/s: Pyridine nucleotide-disulphide oxidoreductase, class…	protein_coding	YUCCA 3 (YUC3)	YUCCA 3 (YUC3)	AT1G04610	YUC3	1:1279387-1281618	NOTEST	0	0	0	0	1	1	AT1G04610	YUC3	1:1279387-1281618	NOTEST	0	0.798445	1.79769e+308	1.79769e+308	0.158655	1	AT1G04610	YUC3	1:1279387-1281618	NOTEST	0	0	0	0	1	1	AT1G04610	YUC3	1:1279387-1281618	NOTEST	0	0.798445	1.79769e+308	1.79769e+308	0.158655	1
AT1G04620	AT1G04620.1	Encodes a 7-hydroxymethyl chlorophyll a reductase, an enzyme of the chlorophyll cycle that converts 7-hydroxymethyl chlorophyll a to chlorophyll a.	protein_coding	7-HYDROXYMETHYL CHLOROPHYLL A (HMCHL) REDUCTASE (HCAR)	7-HYDROXYMETHYL CHLOROPHYLL A (HMCHL) REDUCTASE (HCAR)	AT1G04620	AT1G04620	1:1282740-1286584	NOTEST	4.01653	0	-1.79769e+308	-1.79769e+308	0.125675	1	AT1G04620	AT1G04620	1:1282740-1286584	OK	0	35.0661	1.79769e+308	1.79769e+308	0.0218966	0.153512	AT1G04620	AT1G04620	1:1282740-1286584	NOTEST	4.01653	0	-1.79769e+308	-1.79769e+308	0.10565	1	AT1G04620	AT1G04620	1:1282740-1286584	OK	0	35.0661	1.79769e+308	1.79769e+308	0.0283797	0.191049
AT1G04625	AT1G04625.1	Polynucleotidyl transferase, ribonuclease H-like superfamily protein; FUNCTIONS IN: nucleic acid binding; INVOLVED IN: biological_process unknown; LOCATED IN: cellular_component unknown; CONTAINS InterPro DOMAIN/s: Polynucleotidyl transferase, ribonuclease H fold (InterPro:IPR012337); BEST Arabidopsis thaliana protein match is: Polynucleotidyl transferase, ribonuclease H-like superfamily protein …	protein_coding			AT1G04625	AT1G04625	1:1287830-1291112	LOWDATA	0	0	2.34305e-310	0	1	1	AT1G04625	AT1G04625	1:1287830-1291112	LOWDATA	0	0	2.35612e-310	0	1	1	AT1G04625	AT1G04625	1:1287830-1291112	LOWDATA	0	0	2.37091e-310	0	1	1	AT1G04625	AT1G04625	1:1287830-1291112	LOWDATA	0	0	2.36732e-310	0	1	1
AT1G04630	AT1G04630.1	maternal effect embryo arrest 4 (MEE4); CONTAINS InterPro DOMAIN/s: GRIM-19 (InterPro:IPR009346); BEST Arabidopsis thaliana protein match is: GRIM-19 protein (TAIR:AT2G33220.1); Has 332 Blast hits to 332 proteins in 145 species: Archae - 0; Bacteria - 0; Metazoa - 162; Fungi - 83; Plants - 65; Viruses - 0; Other Eukaryotes - 22 (source: NCBI BLink).	protein_coding	MATERNAL EFFECT EMBRYO ARREST 4 (MEE4)	MATERNAL EFFECT EMBRYO ARREST 4 (MEE4)	AT1G04630,CUFF	AT1G04625,MEE4	1:1287830-1291112	LOWDATA	1.67677	39.0871	4.54293	0	1	1	AT1G04630,CUFF	AT1G04625,MEE4	1:1287830-1291112	LOWDATA	2.52372	18.7322	2.89189	0	1	1	AT1G04630,CUFF	AT1G04625,MEE4	1:1287830-1291112	LOWDATA	1.67677	2.52372	0.589864	0	1	1	AT1G04630,CUFF	AT1G04625,MEE4	1:1287830-1291112	LOWDATA	39.0871	18.7322	-1.06117	0	1	1
AT1G04635	AT1G04635.1	EMBRYO DEFECTIVE 1687 (EMB1687); FUNCTIONS IN: ribonuclease activity, ribonuclease P activity; INVOLVED IN: tRNA processing, embryo development ending in seed dormancy; LOCATED IN: vacuole; CONTAINS InterPro DOMAIN/s: Ribonuclease P-related (InterPro:IPR002759); Has 266 Blast hits to 266 proteins in 135 species: Archae - 0; Bacteria - 0; Metazoa - 85; Fungi - 108; Plants - 56; Viruses - 0; Other …	protein_coding	EMBRYO DEFECTIVE 1687 (EMB1687)	EMBRYO DEFECTIVE 1687 (EMB1687); (ATPOP5);A. THALIANA HOMOLOG OF YEAST POP5 (POP5)	AT1G04635	EMB1687	1:1291313-1291995	OK	0	45.9287	1.79769e+308	1.79769e+308	0.0245749	0.1848	AT1G04635	EMB1687	1:1291313-1291995	NOTEST	0	0	0	0	1	1	AT1G04635	EMB1687	1:1291313-1291995	NOTEST	0	0	0	0	1	1	AT1G04635	EMB1687	1:1291313-1291995	OK	45.9287	0	-1.79769e+308	-1.79769e+308	0.03045	0.191049
AT1G04640	AT1G04640.1	Lipoyltransferase, located in mitochondria but not found in chloroplasts	protein_coding	LIPOYLTRANSFERASE 2 (LIP2)	LIPOYLTRANSFERASE 2 (LIP2)	AT1G04640	LIP2	1:1292079-1293357	OK	27.6839	11.0172	-1.32929	1.09225	0.274724	0.466773	AT1G04640	LIP2	1:1292079-1293357	OK	25.9604	9.21213	-1.4947	1.09414	0.273893	0.450714	AT1G04640	LIP2	1:1292079-1293357	OK	27.6839	25.9604	-0.0927382	0.0841104	0.932969	0.967478	AT1G04640	LIP2	1:1292079-1293357	OK	11.0172	9.21213	-0.258157	0.169618	0.865311	0.927875
AT1G04645	AT1G04645.1	Plant self-incompatibility protein S1 family; FUNCTIONS IN: molecular_function unknown; INVOLVED IN: biological_process unknown; LOCATED IN: endomembrane system; EXPRESSED IN: 6 plant structures; EXPRESSED DURING: 4 anthesis, C globular stage, petal differentiation and expansion stage, E expanded cotyledon stage; CONTAINS InterPro DOMAIN/s: Plant self-incompatibility S1 (InterPro:IPR010264); BEST…	protein_coding			AT1G04645	AT1G04645	1:1293769-1294263	NOTEST	0	0	0	0	1	1	AT1G04645	AT1G04645	1:1293769-1294263	NOTEST	0	0	0	0	1	1	AT1G04645	AT1G04645	1:1293769-1294263	NOTEST	0	0	0	0	1	1	AT1G04645	AT1G04645	1:1293769-1294263	NOTEST	0	0	0	0	1	1
AT1G04650	AT1G04650.1	unknown protein; Has 30201 Blast hits to 17322 proteins in 780 species: Archae - 12; Bacteria - 1396; Metazoa - 17338; Fungi - 3422; Plants - 5037; Viruses - 0; Other Eukaryotes - 2996 (source: NCBI BLink).	protein_coding			AT1G04650	AT1G04650	1:1294892-1299002	NOTEST	0	0	0	0	1	1	AT1G04650	AT1G04650	1:1294892-1299002	NOTEST	0	0	0	0	1	1	AT1G04650	AT1G04650	1:1294892-1299002	NOTEST	0	0	0	0	1	1	AT1G04650	AT1G04650	1:1294892-1299002	NOTEST	0	0	0	0	1	1
AT1G04660	AT1G04660.1	glycine-rich protein; FUNCTIONS IN: molecular_function unknown; INVOLVED IN: biological_process unknown; LOCATED IN: endomembrane system; EXPRESSED IN: 8 plant structures; EXPRESSED DURING: 4 anthesis, F mature embryo stage, petal differentiation and expansion stage, E expanded cotyledon stage, D bilateral stage; Has 360 Blast hits to 349 proteins in 15 species: Archae - 0; Bacteria - 0; Metazoa …	protein_coding			AT1G04660	AT1G04660	1:1300485-1301773	NOTEST	2.81743	0	-1.79769e+308	-1.79769e+308	0.158655	1	AT1G04660	AT1G04660	1:1300485-1301773	OK	9.76977	0	-1.79769e+308	-1.79769e+308	0.0585925	0.198512	AT1G04660	AT1G04660	1:1300485-1301773	OK	2.81743	9.76977	1.79395	-1.12334	0.261292	0.45817	AT1G04660	AT1G04660	1:1300485-1301773	NOTEST	0	0	0	0	1	1
AT1G04670	AT1G04670.1	unknown protein; Has 40 Blast hits to 40 proteins in 14 species: Archae - 2; Bacteria - 5; Metazoa - 1; Fungi - 2; Plants - 30; Viruses - 0; Other Eukaryotes - 0 (source: NCBI BLink).	protein_coding			AT1G04670	AT1G04670	1:1301860-1302724	NOTEST	0	0	0	0	1	1	AT1G04670	AT1G04670	1:1301860-1302724	NOTEST	0	0	0	0	1	1	AT1G04670	AT1G04670	1:1301860-1302724	NOTEST	0	0	0	0	1	1	AT1G04670	AT1G04670	1:1301860-1302724	NOTEST	0	0	0	0	1	1
AT1G04680	AT1G04680.1	Pectin lyase-like superfamily protein; FUNCTIONS IN: lyase activity, pectate lyase activity; INVOLVED IN: biological_process unknown; LOCATED IN: membrane; EXPRESSED IN: 23 plant structures; EXPRESSED DURING: 13 growth stages; CONTAINS InterPro DOMAIN/s: Pectin lyase fold/virulence factor (InterPro:IPR011050), AmbAllergen (InterPro:IPR018082), Pectate lyase/Amb allergen (InterPro:IPR002022), Pect…	protein_coding			AT1G04680	AT1G04680	1:1303528-1307884	OK	29.6181	8.62542	-1.77981	1.61087	0.107209	0.260003	AT1G04680	AT1G04680	1:1303528-1307884	OK	18.6491	25.7188	0.463716	-0.462155	0.64397	0.776628	AT1G04680	AT1G04680	1:1303528-1307884	OK	29.6181	18.6491	-0.667372	0.703856	0.481523	0.669771	AT1G04680	AT1G04680	1:1303528-1307884	OK	8.62542	25.7188	1.57616	-1.32605	0.184821	0.342593
AT1G04684	AT1G04684.1	unknown protein; Has 30201 Blast hits to 17322 proteins in 780 species: Archae - 12; Bacteria - 1396; Metazoa - 17338; Fungi - 3422; Plants - 5037; Viruses - 0; Other Eukaryotes - 2996 (source: NCBI BLink).	protein_coding			AT1G04684	AT1G04684	1:1310429-1310579	NOTEST	0	0	0	0	1	1	AT1G04684	AT1G04684	1:1310429-1310579	NOTEST	0	0	0	0	1	1	AT1G04684	AT1G04684	1:1310429-1310579	NOTEST	0	0	0	0	1	1	AT1G04684	AT1G04684	1:1310429-1310579	NOTEST	0	0	0	0	1	1
AT1G04690	AT1G04690.1	potassium channel beta subunit 1 (KAB1); FUNCTIONS IN: oxidoreductase activity, potassium channel activity; INVOLVED IN: oxidation reduction, potassium ion transport, transmembrane transport; LOCATED IN: plasma membrane, membrane; EXPRESSED IN: 24 plant structures; EXPRESSED DURING: 14 growth stages; CONTAINS InterPro DOMAIN/s: Aldo/keto reductase (InterPro:IPR001395), Potassium channel, voltage-…	protein_coding	POTASSIUM CHANNEL BETA SUBUNIT 1 (KAB1)	(KV-BETA1);POTASSIUM CHANNEL BETA SUBUNIT 1 (KAB1)	AT1G04690	KAB1	1:1313563-1315750	OK	18.2091	16.8312	-0.113518	0.100267	0.920132	0.96286	AT1G04690	KAB1	1:1313563-1315750	OK	18.6483	7.70798	-1.27462	0.986629	0.323825	0.505243	AT1G04690	KAB1	1:1313563-1315750	OK	18.2091	18.6483	0.0343898	-0.0319251	0.974532	0.987552	AT1G04690	KAB1	1:1313563-1315750	OK	16.8312	7.70798	-1.12672	0.817007	0.413924	0.588447
AT1G04700	AT1G04700.1	PB1 domain-containing protein tyrosine kinase; FUNCTIONS IN: protein serine/threonine/tyrosine kinase activity, protein kinase activity; INVOLVED IN: protein amino acid phosphorylation; LOCATED IN: cytosol; EXPRESSED IN: 22 plant structures; EXPRESSED DURING: 14 growth stages; CONTAINS InterPro DOMAIN/s: Octicosapeptide/Phox/Bem1p (InterPro:IPR000270), Protein kinase, ATP binding site (InterPro:I…	protein_coding			AT1G04700	AT1G04700	1:1316253-1320919	NOTEST	0	0	0	0	1	1	AT1G04700	AT1G04700	1:1316253-1320919	NOTEST	0	0	0	0	1	1	AT1G04700	AT1G04700	1:1316253-1320919	NOTEST	0	0	0	0	1	1	AT1G04700	AT1G04700	1:1316253-1320919	NOTEST	0	0	0	0	1	1
AT1G04710	AT1G04710.1	EC2.3.1.16 thiolase.	protein_coding	PEROXISOMAL 3-KETOACYL-COA THIOLASE 4 (PKT4)	PEROXISOMAL 3-KETOACYL-COA THIOLASE 4 (PKT4);3-KETO-ACYL-COA THIOLASE 1 (KAT1)	AT1G04710	KAT1	1:1321903-1324782	NOTEST	12.2734	5.59442	-1.13347	0.868329	0.385214	1	AT1G04710	KAT1	1:1321903-1324782	OK	26.0525	8.78131	-1.56892	1.33951	0.180406	0.345771	AT1G04710	KAT1	1:1321903-1324782	OK	12.2734	26.0525	1.08589	-1.03364	0.301303	0.500055	AT1G04710	KAT1	1:1321903-1324782	NOTEST	5.59442	8.78131	0.650447	-0.449632	0.652976	1
AT1G04720	AT1G04720.1	pre-tRNA; tRNA-Met (anticodon: CAT)	pre_trna			AT1G04720	AT1G04720	1:1324922-1324960	NOTEST	0	0	0	0	1	1	AT1G04720	AT1G04720	1:1324922-1324960	NOTEST	0	0	0	0	1	1	AT1G04720	AT1G04720	1:1324922-1324960	NOTEST	0	0	0	0	1	1	AT1G04720	AT1G04720	1:1324922-1324960	NOTEST	0	0	0	0	1	1
AT1G04730	AT1G04730.1	Necessary for sister chromatid cohesion. Acts in synergy with ETG1.	protein_coding	CHROMOSOME TRANSMISSION FIDELITY 18 (CTF18)	CHROMOSOME TRANSMISSION FIDELITY 18 (CTF18)	AT1G04730	CTF18	1:1325295-1331086	NOTEST	0.427851	0	-1.79769e+308	-1.79769e+308	0.158655	1	AT1G04730	CTF18	1:1325295-1331086	NOTEST	0	0.454228	1.79769e+308	1.79769e+308	0.158655	1	AT1G04730	CTF18	1:1325295-1331086	NOTEST	0.427851	0	-1.79769e+308	-1.79769e+308	0.158655	1	AT1G04730	CTF18	1:1325295-1331086	NOTEST	0	0.454228	1.79769e+308	1.79769e+308	0.158655	1
AT1G04750	AT1G04750.1	Encodes vesicle-associated membrane protein 7B (VAMP7B, or VAMP721). Required for cell plate formation.	protein_coding	VESICLE-ASSOCIATED MEMBRANE PROTEIN 721 (VAMP721)	VESICLE-ASSOCIATED MEMBRANE PROTEIN 7B (VAMP7B);VESICLE-ASSOCIATED MEMBRANE PROTEIN 721 (VAMP721); (AT VAMP7B); (ATVAMP721)	AT1G04750	ATVAMP721	1:1331465-1333567	OK	28.0716	4.88375	-2.52305	1.79926	0.0719776	0.212196	AT1G04750	ATVAMP721	1:1331465-1333567	OK	12.0803	23.3812	0.95269	-0.736246	0.461581	0.632816	AT1G04750	ATVAMP721	1:1331465-1333567	OK	28.0716	12.0803	-1.21645	1.05588	0.291024	0.489188	AT1G04750	ATVAMP721	1:1331465-1333567	OK	4.88375	23.3812	2.25929	-1.52499	0.127261	0.267738
AT1G04760	AT1G04760.1	member of Synaptobrevin -like protein family	protein_coding	VESICLE-ASSOCIATED MEMBRANE PROTEIN 726 (VAMP726)	VESICLE-ASSOCIATED MEMBRANE PROTEIN 726 (VAMP726);VESICLE-ASSOCIATED MEMBRANE PROTEIN 726 (ATVAMP726)	AT1G04760	ATVAMP726	1:1334759-1336070	NOTEST	0	0	0	0	1	1	AT1G04760	ATVAMP726	1:1334759-1336070	NOTEST	0	0	0	0	1	1	AT1G04760	ATVAMP726	1:1334759-1336070	NOTEST	0	0	0	0	1	1	AT1G04760	ATVAMP726	1:1334759-1336070	NOTEST	0	0	0	0	1	1
AT1G04770	AT1G04770.1	Tetratricopeptide repeat (TPR)-like superfamily protein; FUNCTIONS IN: binding; INVOLVED IN: biological_process unknown; EXPRESSED IN: 23 plant structures; EXPRESSED DURING: 13 growth stages; CONTAINS InterPro DOMAIN/s: Tetratricopeptide TPR-1 (InterPro:IPR001440), Tetratricopeptide-like helical (InterPro:IPR011990), Tetratricopeptide repeat-containing (InterPro:IPR013026), Tetratricopeptide repe…	protein_coding			AT1G04770	AT1G04770	1:1336370-1337849	OK	1.7902	51.6239	4.84985	-3.09131	0.00199279	0.0909312	AT1G04770	AT1G04770	1:1336370-1337849	OK	10.2727	9.45412	-0.119806	0.0885909	0.929407	0.965939	AT1G04770	AT1G04770	1:1336370-1337849	OK	1.7902	10.2727	2.52063	-1.52349	0.127636	0.297516	AT1G04770	AT1G04770	1:1336370-1337849	OK	51.6239	9.45412	-2.44902	1.99149	0.046427	0.191049
AT1G04778	AT1G04778.1	unknown protein; FUNCTIONS IN: molecular_function unknown; INVOLVED IN: biological_process unknown; LOCATED IN: cellular_component unknown; Has 0 Blast hits to 0 proteins in 0 species (source: NCBI BLink).	protein_coding			AT1G04778	AT1G04778	1:1339891-1340327	NOTEST	0	0	0	0	1	1	AT1G04778	AT1G04778	1:1339891-1340327	NOTEST	0	0	0	0	1	1	AT1G04778	AT1G04778	1:1339891-1340327	NOTEST	0	0	0	0	1	1	AT1G04778	AT1G04778	1:1339891-1340327	NOTEST	0	0	0	0	1	1
AT1G04780	AT1G04780.1	Ankyrin repeat family protein; FUNCTIONS IN: molecular_function unknown; INVOLVED IN: biological_process unknown; LOCATED IN: plasma membrane; EXPRESSED IN: 24 plant structures; EXPRESSED DURING: 13 growth stages; CONTAINS InterPro DOMAIN/s: Ankyrin repeat-containing domain (InterPro:IPR020683), Protein of unknown function DUF3424 (InterPro:IPR021832), Ankyrin repeat (InterPro:IPR002110); BEST Ar…	protein_coding			AT1G04780	AT1G04780	1:1340668-1343584	OK	17.5079	12.0037	-0.544524	0.536417	0.59167	0.752226	AT1G04780	AT1G04780	1:1340668-1343584	OK	14.4196	3.49545	-2.04449	1.67196	0.094533	0.229383	AT1G04780	AT1G04780	1:1340668-1343584	OK	17.5079	14.4196	-0.279969	0.305099	0.760291	0.869672	AT1G04780	AT1G04780	1:1340668-1343584	OK	12.0037	3.49545	-1.77993	1.33236	0.18274	0.340221
AT1G04790	AT1G04790.1	RING/U-box superfamily protein; FUNCTIONS IN: zinc ion binding; EXPRESSED IN: 24 plant structures; EXPRESSED DURING: 15 growth stages; CONTAINS InterPro DOMAIN/s: Zinc finger, RING-type (InterPro:IPR001841), Zinc finger, C3HC4 RING-type (InterPro:IPR018957); BEST Arabidopsis thaliana protein match is: RING/U-box superfamily protein (TAIR:AT3G55530.1); Has 9425 Blast hits to 9403 proteins in 278 s…	protein_coding			AT1G04790	AT1G04790	1:1345035-1348451	NOTEST	1.11179	0	-1.79769e+308	-1.79769e+308	0.158655	1	AT1G04790	AT1G04790	1:1345035-1348451	NOTEST	0	6.4865	1.79769e+308	1.79769e+308	0.0760607	1	AT1G04790	AT1G04790	1:1345035-1348451	NOTEST	1.11179	0	-1.79769e+308	-1.79769e+308	0.158655	1	AT1G04790	AT1G04790	1:1345035-1348451	NOTEST	0	6.4865	1.79769e+308	1.79769e+308	0.0812066	1
AT1G04800	AT1G04800.1	glycine-rich protein; FUNCTIONS IN: molecular_function unknown; INVOLVED IN: N-terminal protein myristoylation; LOCATED IN: endomembrane system; EXPRESSED IN: 17 plant structures; EXPRESSED DURING: 12 growth stages; Has 109132 Blast hits to 26905 proteins in 1855 species: Archae - 173; Bacteria - 37969; Metazoa - 32319; Fungi - 6881; Plants - 10265; Viruses - 1569; Other Eukaryotes - 19956 (sourc…	protein_coding			AT1G04800	AT1G04800	1:1348451-1349286	OK	80.0392	14.1686	-2.49801	2.30167	0.021354	0.1848	AT1G04800	AT1G04800	1:1348451-1349286	OK	31.7035	44.3933	0.485701	-0.4839	0.628457	0.764439	AT1G04800	AT1G04800	1:1348451-1349286	OK	80.0392	31.7035	-1.33607	1.48924	0.136424	0.311478	AT1G04800	AT1G04800	1:1348451-1349286	OK	14.1686	44.3933	1.64765	-1.36517	0.1722	0.32687
AT1G04810	AT1G04810.1	26S proteasome regulatory complex, non-ATPase subcomplex, Rpn2/Psmd1 subunit; FUNCTIONS IN: enzyme regulator activity, binding; INVOLVED IN: protein catabolic process, ubiquitin-dependent protein catabolic process; LOCATED IN: proteasome regulatory particle, base subcomplex, proteasome complex, nucleus, plasma membrane; EXPRESSED IN: 23 plant structures; EXPRESSED DURING: 13 growth stages; CONTAI…	protein_coding			AT1G04810	AT1G04810	1:1350179-1355442	OK	5.72549	25.1367	2.13432	-1.99952	0.0455518	0.185538	AT1G04810	AT1G04810	1:1350179-1355442	OK	28.297	18.1088	-0.64396	0.792242	0.42822	0.605633	AT1G04810	AT1G04810	1:1350179-1355442	OK	5.72549	28.297	2.30518	-2.33795	0.0193897	0.168441	AT1G04810	AT1G04810	1:1350179-1355442	OK	25.1367	18.1088	-0.473109	0.503502	0.614611	0.758408
AT1G04820	AT1G04820.1	Encodes an alpha tubulin isoform that is expressed in roots, leaves and flowers.	protein_coding	TUBULIN ALPHA-4 CHAIN (TUA4)	TUBULIN ALPHA-4 CHAIN (TUA4);TORTIFOLIA 2 (TOR2)	AT1G04820	TUA4	1:1356190-1358386	OK	105.024	88.2787	-0.250586	0.338209	0.735206	0.852909	AT1G04820	TUA4	1:1356190-1358386	OK	83.3645	42.2948	-0.978953	1.2788	0.200969	0.368875	AT1G04820	TUA4	1:1356190-1358386	OK	105.024	83.3645	-0.333218	0.517527	0.604788	0.769086	AT1G04820	TUA4	1:1356190-1358386	OK	88.2787	42.2948	-1.06158	1.2225	0.22152	0.390073
AT1G04830	AT1G04830.2	Ypt/Rab-GAP domain of gyp1p superfamily protein; FUNCTIONS IN: RAB GTPase activator activity; INVOLVED IN: regulation of Rab GTPase activity; LOCATED IN: intracellular; EXPRESSED IN: 24 plant structures; EXPRESSED DURING: 15 growth stages; CONTAINS InterPro DOMAIN/s: RabGAP/TBC (InterPro:IPR000195); BEST Arabidopsis thaliana protein match is: Ypt/Rab-GAP domain of gyp1p superfamily protein (TAIR:…	protein_coding			AT1G04830	AT1G04830	1:1358573-1362019	OK	14.846	5.88661	-1.33456	1.03729	0.299602	0.492132	AT1G04830	AT1G04830	1:1358573-1362019	NOTEST	0	6.15373	1.79769e+308	1.79769e+308	0.0975822	1	AT1G04830	AT1G04830	1:1358573-1362019	OK	14.846	0	-1.79769e+308	-1.79769e+308	0.0431433	0.191162	AT1G04830	AT1G04830	1:1358573-1362019	NOTEST	5.88661	6.15373	0.0640229	-0.0437874	0.965074	1
AT1G04840	AT1G04840.1	Tetratricopeptide repeat (TPR)-like superfamily protein; CONTAINS InterPro DOMAIN/s: Pentatricopeptide repeat (InterPro:IPR002885); BEST Arabidopsis thaliana protein match is: Tetratricopeptide repeat (TPR)-like superfamily protein (TAIR:AT1G74630.1); Has 39151 Blast hits to 14409 proteins in 285 species: Archae - 0; Bacteria - 8; Metazoa - 167; Fungi - 139; Plants - 38292; Viruses - 0; Other Euk…	protein_coding			AT1G04840	AT1G04840	1:1362866-1364962	NOTEST	0	0	0	0	1	1	AT1G04840	AT1G04840	1:1362866-1364962	NOTEST	3.05613	0	-1.79769e+308	-1.79769e+308	0.0824574	1	AT1G04840	AT1G04840	1:1362866-1364962	NOTEST	0	3.05613	1.79769e+308	1.79769e+308	0.0694912	1	AT1G04840	AT1G04840	1:1362866-1364962	NOTEST	0	0	0	0	1	1
AT1G04850	AT1G04850.1	ubiquitin-associated (UBA)/TS-N domain-containing protein; FUNCTIONS IN: zinc ion binding; INVOLVED IN: biological_process unknown; LOCATED IN: intracellular; EXPRESSED IN: 24 plant structures; EXPRESSED DURING: 13 growth stages; CONTAINS InterPro DOMAIN/s: Zinc finger, C2H2-like (InterPro:IPR015880), Ubiquitin-associated/translation elongation factor EF1B, N-terminal (InterPro:IPR000449), Ubiqui…	protein_coding			AT1G04850	AT1G04850	1:1365117-1368844	OK	29.1323	51.4147	0.819562	-0.885503	0.375885	0.570678	AT1G04850	AT1G04850	1:1365117-1368844	OK	9.15157	11.0956	0.277897	-0.218903	0.826726	0.906439	AT1G04850	AT1G04850	1:1365117-1368844	OK	29.1323	9.15157	-1.67053	1.6027	0.109002	0.27025	AT1G04850	AT1G04850	1:1365117-1368844	OK	51.4147	11.0956	-2.21219	1.99674	0.0458539	0.191049
AT1G04860	AT1G04860.1	Encodes a ubiquitin-specific protease.	protein_coding	UBIQUITIN-SPECIFIC PROTEASE 2 (UBP2)	(ATUBP2);UBIQUITIN-SPECIFIC PROTEASE 2 (UBP2)	AT1G04860	UBP2	1:1369053-1373101	NOTEST	3.92832	0	-1.79769e+308	-1.79769e+308	0.0725602	1	AT1G04860	UBP2	1:1369053-1373101	NOTEST	0	4.57125	1.79769e+308	1.79769e+308	0.072805	1	AT1G04860	UBP2	1:1369053-1373101	NOTEST	3.92832	0	-1.79769e+308	-1.79769e+308	0.0617426	1	AT1G04860	UBP2	1:1369053-1373101	NOTEST	0	4.57125	1.79769e+308	1.79769e+308	0.0772033	1
AT1G04870	AT1G04870.2	Encodes a type I protein arginine methyltransferase based on the At1g04870.2 gene model. PRMT10 can catalyze the asymmetric dimethylation of arginine 3 on histone 4 and can also methylate myelin basic protein in vitro. Mutants lacking PRMT10 flower late due to defects in the autonomous pathway and they have elevated levels of FLC transcripts.	protein_coding	PROTEIN ARGININE METHYLTRANSFERASE 10 (PRMT10)	(ATPRMT10);PROTEIN ARGININE METHYLTRANSFERASE 10 (PRMT10)	AT1G04870	PRMT10	1:1373233-1375762	OK	26.5832	9.80684	-1.43865	1.26753	0.204967	0.385741	AT1G04870	PRMT10	1:1373233-1375762	NOTEST	0.422271	0.856513	1.02031	-0.353793	0.723494	1	AT1G04870	PRMT10	1:1373233-1375762	OK	26.5832	0.422271	-5.9762	2.73444	0.00624859	0.123688	AT1G04870	PRMT10	1:1373233-1375762	OK	9.80684	0.856513	-3.51724	1.58912	0.112034	0.246928
AT1G04880	AT1G04880.1	HMG (high mobility group) box protein with ARID/BRIGHT DNA-binding domain; FUNCTIONS IN: sequence-specific DNA binding transcription factor activity; INVOLVED IN: regulation of transcription; LOCATED IN: intracellular, nucleus; EXPRESSED IN: 10 plant structures; EXPRESSED DURING: 7 growth stages; CONTAINS InterPro DOMAIN/s: High mobility group, superfamily (InterPro:IPR009071), High mobility grou…	protein_coding			AT1G04880	AT1G04880	1:1375960-1379185	NOTEST	0	0	0	0	1	1	AT1G04880	AT1G04880	1:1375960-1379185	NOTEST	0	0	0	0	1	1	AT1G04880	AT1G04880	1:1375960-1379185	NOTEST	0	0	0	0	1	1	AT1G04880	AT1G04880	1:1375960-1379185	NOTEST	0	0	0	0	1	1
AT1G04890	AT1G04890.1	CONTAINS InterPro DOMAIN/s: Intermediate filament protein, conserved site (InterPro:IPR018039), Protein of unknown function DUF593 (InterPro:IPR007656); BEST Arabidopsis thaliana protein match is: Protein of unknown function, DUF593 (TAIR:AT4G13630.2); Has 7701 Blast hits to 5611 proteins in 507 species: Archae - 60; Bacteria - 425; Metazoa - 4500; Fungi - 427; Plants - 586; Viruses - 7; Other Eu…	protein_coding			AT1G04890	AT1G04890	1:1380381-1382599	NOTEST	0	0	0	0	1	1	AT1G04890	AT1G04890	1:1380381-1382599	NOTEST	0	0	0	0	1	1	AT1G04890	AT1G04890	1:1380381-1382599	NOTEST	0	0	0	0	1	1	AT1G04890	AT1G04890	1:1380381-1382599	NOTEST	0	0	0	0	1	1
AT1G04900	AT1G04900.1	Protein of unknown function (DUF185); CONTAINS InterPro DOMAIN/s: Protein of unknown function DUF185 (InterPro:IPR003788); Has 316 Blast hits to 314 proteins in 164 species: Archae - 0; Bacteria - 117; Metazoa - 2; Fungi - 113; Plants - 44; Viruses - 0; Other Eukaryotes - 40 (source: NCBI BLink).	protein_coding			AT1G04900	AT1G04900	1:1383840-1391187	OK	4.45875	32.8962	2.88321	-2.14652	0.0318311	0.1848	AT1G04900	AT1G04900	1:1383840-1391187	NOTEST	0	0	0	0	1	1	AT1G04900	AT1G04900	1:1383840-1391187	NOTEST	4.45875	0	-1.79769e+308	-1.79769e+308	0.0952151	1	AT1G04900	AT1G04900	1:1383840-1391187	OK	32.8962	0	-1.79769e+308	-1.79769e+308	0.0141466	0.161868
AT5G17650	AT5G17650.1	glycine/proline-rich protein; Has 1807 Blast hits to 1807 proteins in 277 species: Archae - 0; Bacteria - 0; Metazoa - 736; Fungi - 347; Plants - 385; Viruses - 0; Other Eukaryotes - 339 (source: NCBI BLink).	protein_coding			AT5G17650	AT5G17650	5:5816697-5818347	NOTEST	0	0	0	0	1	1	AT5G17650	AT5G17650	5:5816697-5818347	OK	92.0725	0.01	-13.1686	-1.79769e+308	0.000845473	0.0583101	AT5G17650	AT5G17650	5:5816697-5818347	OK	0	92.0725	1.79769e+308	1.79769e+308	0.00165132	0.080877	AT5G17650	AT5G17650	5:5816697-5818347	NOTEST	0	0	0	0	1	1
AT1G04920	AT1G04920.1	Encodes a protein with putative sucrose-phosphate synthase activity.	protein_coding	SUCROSE PHOSPHATE SYNTHASE 3F (SPS3F)	SUCROSE PHOSPHATE SYNTHASE 3F (SPS3F);SUCROSE PHOSPHATE SYNTHASE 3F (ATSPS3F)	AT1G04920	ATSPS3F	1:1391501-1395864	NOTEST	0	0	0	0	1	1	AT1G04920	ATSPS3F	1:1391501-1395864	NOTEST	0	0	0	0	1	1	AT1G04920	ATSPS3F	1:1391501-1395864	NOTEST	0	0	0	0	1	1	AT1G04920	ATSPS3F	1:1391501-1395864	NOTEST	0	0	0	0	1	1
AT1G04930	AT1G04930.2	hydroxyproline-rich glycoprotein family protein; LOCATED IN: chloroplast; EXPRESSED IN: 14 plant structures; EXPRESSED DURING: 4 anthesis, F mature embryo stage, petal differentiation and expansion stage, E expanded cotyledon stage, D bilateral stage; BEST Arabidopsis thaliana protein match is: proline-rich family protein (TAIR:AT2G32840.1).	protein_coding			AT1G04930	AT1G04930	1:1396290-1399053	NOTEST	4.02785	0	-1.79769e+308	-1.79769e+308	0.149629	1	AT1G04930	AT1G04930	1:1396290-1399053	NOTEST	0	4.19018	1.79769e+308	1.79769e+308	0.132277	1	AT1G04930	AT1G04930	1:1396290-1399053	NOTEST	4.02785	0	-1.79769e+308	-1.79769e+308	0.132235	1	AT1G04930	AT1G04930	1:1396290-1399053	NOTEST	0	4.19018	1.79769e+308	1.79769e+308	0.141261	1
AT1G04940	AT1G04940.1	Tic20 is believed to function as a component of the protein-conducting channel at the inner envelope membrane. Genes AT1G04940 and AT1G04945 were switched for the TAIR7 genome release to give consistency with MIPs annotation. The Arabidopsis genome encodes four Tic20 homologous proteins, AT1G04940(Tic20-I), AT2G47840(Tic20-II), AT4G03320(Tic20-IV) and AT5G55710(Tic20-V).	protein_coding	TRANSLOCON AT THE INNER ENVELOPE MEMBRANE OF CHLOROPLASTS 20-I (Tic20-I)	TRANSLOCON AT THE INNER ENVELOPE MEMBRANE OF CHLOROPLASTS 20-I (Tic20-I);TRANSLOCON AT THE INNER ENVELOPE MEMBRANE OF CHLOROPLASTS 20 (TIC20);TRANSLOCON AT THE INNER ENVELOPE MEMBRANE OF CHLOROPLASTS 20 (atTIC20);TRANSLOCON AT THE INNER ENVELOPE MEMBRANE OF CHLOROPLASTS 20-I (AtTic20-I)	AT1G04940,AT1G04945,CUFF	AT1G04945,TIC20	1:1399173-1407501	OK	15.3332	53.191	1.79452	-1.55201	0.120659	0.278254	AT1G04940,AT1G04945,CUFF	AT1G04945,TIC20	1:1399173-1407501	NOTEST	0	12.9934	1.79769e+308	1.79769e+308	0.0797018	1	AT1G04940,AT1G04945,CUFF	AT1G04945,TIC20	1:1399173-1407501	OK	15.3332	0	-1.79769e+308	-1.79769e+308	0.0572368	0.198595	AT1G04940,AT1G04945,CUFF	AT1G04945,TIC20	1:1399173-1407501	OK	53.191	12.9934	-2.03341	1.62287	0.104618	0.235822
AT1G04945	AT1G04945.3	HIT-type Zinc finger family protein; FUNCTIONS IN: molecular_function unknown; INVOLVED IN: biological_process unknown; LOCATED IN: integral to membrane; EXPRESSED IN: 14 plant structures; EXPRESSED DURING: 6 growth stages; CONTAINS InterPro DOMAIN/s: Uncharacterised conserved protein ycf60 (InterPro:IPR019109), Zinc finger, HIT-type (InterPro:IPR007529); BEST Arabidopsis thaliana protein match i…	protein_coding			AT1G04945	AT1G04945	1:1399173-1407501	NOTEST	0	0	0	0	1	1	AT1G04945	AT1G04945	1:1399173-1407501	NOTEST	0	0.547797	1.79769e+308	1.79769e+308	0.343103	1	AT1G04945	AT1G04945	1:1399173-1407501	NOTEST	0	0	0	0	1	1	AT1G04945	AT1G04945	1:1399173-1407501	NOTEST	0	0.547797	1.79769e+308	1.79769e+308	0.343103	1
AT1G04950	AT1G04950.1	Encodes one of two Arabidopsis proteins with significant similarity to the histone fold TBP-associated factor TAF6. Mutants are embryo lethal and transmission of the mutant allele through the male gametophyte is significantly reduced. This is due to reduced pollen tube growth of the mutant.	protein_coding	TATA BOX ASSOCIATED FACTOR II 59 (TAFII59)	TATA BOX ASSOCIATED FACTOR II 59 (TAFII59);TBP-ASSOCIATED FACTOR 6 (TAF6); (ATTAF6);EMBRYO DEFECTIVE 2781 (EMB2781)	AT1G04950	ATTAF6	1:1399173-1407501	NOTEST	1.28527	0	-1.79769e+308	-1.79769e+308	0.140965	1	AT1G04950	ATTAF6	1:1399173-1407501	NOTEST	0	7.31539	1.79769e+308	1.79769e+308	0.0735375	1	AT1G04950	ATTAF6	1:1399173-1407501	NOTEST	1.28527	0	-1.79769e+308	-1.79769e+308	0.141837	1	AT1G04950	ATTAF6	1:1399173-1407501	NOTEST	0	7.31539	1.79769e+308	1.79769e+308	0.076491	1
AT1G04960	AT1G04960.2	Protein of unknown function (DUF1664); FUNCTIONS IN: molecular_function unknown; INVOLVED IN: biological_process unknown; LOCATED IN: endomembrane system; EXPRESSED IN: 22 plant structures; EXPRESSED DURING: 13 growth stages; CONTAINS InterPro DOMAIN/s: Protein of unknown function DUF1664 (InterPro:IPR012458); BEST Arabidopsis thaliana protein match is: Protein of unknown function (DUF1664) (TAIR…	protein_coding			AT1G04960	AT1G04960	1:1407800-1410868	OK	16.0291	0	-1.79769e+308	-1.79769e+308	0.0451994	0.185289	AT1G04960	AT1G04960	1:1407800-1410868	OK	0	26.3373	1.79769e+308	1.79769e+308	0.0394695	0.188833	AT1G04960	AT1G04960	1:1407800-1410868	OK	16.0291	0	-1.79769e+308	-1.79769e+308	0.042346	0.190524	AT1G04960	AT1G04960	1:1407800-1410868	OK	0	26.3373	1.79769e+308	1.79769e+308	0.040649	0.191049
AT1G04970	AT1G04970.1	lipid-binding serum glycoprotein family protein; FUNCTIONS IN: lipid binding; INVOLVED IN: biological_process unknown; LOCATED IN: plasma membrane, vacuole; EXPRESSED IN: 25 plant structures; EXPRESSED DURING: 15 growth stages; CONTAINS InterPro DOMAIN/s: Bactericidal permeability-increasing protein, alpha/beta domain (InterPro:IPR017943), Lipid-binding serum glycoprotein, N-terminal (InterPro:IP…	protein_coding			AT1G04970	AT1G04970	1:1411169-1413627	OK	4.35876	36.9321	3.08289	-2.03274	0.0420783	0.185289	AT1G04970	AT1G04970	1:1411169-1413627	NOTEST	4.80051	10.5403	1.13466	-0.789061	0.430076	1	AT1G04970	AT1G04970	1:1411169-1413627	NOTEST	4.35876	4.80051	0.13927	-0.0885604	0.929431	1	AT1G04970	AT1G04970	1:1411169-1413627	OK	36.9321	10.5403	-1.80896	1.4286	0.15312	0.300535
AT1G04980	AT1G04980.1	Encodes a protein disulfide isomerase-like (PDIL) protein, a member of a multigene family within the thioredoxin (TRX) superfamily. Transcript levels for this gene are up-regulated in response to three different chemical inducers of ER stress (dithiothreitol, beta-mercaptoethanol, and tunicamycin). AtIRE1-2 does not appear to be required for this response, but the atbzip60 mutant has a diminished…	protein_coding	PDI-LIKE 2-2 (PDIL2-2)	PDI-LIKE 2-2 (ATPDIL2-2);PDI-LIKE 2-2 (PDIL2-2);PROTEIN DISULFIDE ISOMERASE (PDI10);ARABIDOPSIS THALIANA PROTEIN DISULFIDE ISOMERASE 10 (ATPDI10)	AT1G04980	ATPDI10	1:1413643-1416144	NOTEST	0.763874	5.20874	2.76953	-1.58276	0.113477	1	AT1G04980	ATPDI10	1:1413643-1416144	NOTEST	0	6.39138	1.79769e+308	1.79769e+308	0.0881482	1	AT1G04980	ATPDI10	1:1413643-1416144	NOTEST	0.763874	0	-1.79769e+308	-1.79769e+308	0.158655	1	AT1G04980	ATPDI10	1:1413643-1416144	NOTEST	5.20874	6.39138	0.295193	-0.194547	0.845747	1
AT1G04985	AT1G04985.1	unknown protein; Has 37 Blast hits to 37 proteins in 11 species: Archae - 0; Bacteria - 0; Metazoa - 0; Fungi - 0; Plants - 37; Viruses - 0; Other Eukaryotes - 0 (source: NCBI BLink).	protein_coding			AT1G04985	AT1G04985	1:1416342-1418482	OK	14.5555	15.004	0.0437759	-0.0344244	0.972539	0.985717	AT1G04985	AT1G04985	1:1416342-1418482	OK	14.4856	6.43274	-1.17111	0.81413	0.41557	0.593482	AT1G04985	AT1G04985	1:1416342-1418482	OK	14.5555	14.4856	-0.0069514	0.00575332	0.99541	0.998675	AT1G04985	AT1G04985	1:1416342-1418482	OK	15.004	6.43274	-1.22184	0.793207	0.427657	0.601809
AT1G04990	AT1G04990.2	Zinc finger C-x8-C-x5-C-x3-H type family protein; FUNCTIONS IN: zinc ion binding, nucleic acid binding; INVOLVED IN: biological_process unknown; LOCATED IN: cellular_component unknown; EXPRESSED IN: 24 plant structures; EXPRESSED DURING: 15 growth stages; CONTAINS InterPro DOMAIN/s: Zinc finger, CCCH-type (InterPro:IPR000571); BEST Arabidopsis thaliana protein match is: zinc finger nuclease 2 (TA…	protein_coding			AT1G04990	AT1G04990	1:1419079-1421789	NOTEST	6.51339	3.18117	-1.03385	0.633668	0.526297	1	AT1G04990	AT1G04990	1:1419079-1421789	NOTEST	0	4.811	1.79769e+308	1.79769e+308	0.10565	1	AT1G04990	AT1G04990	1:1419079-1421789	NOTEST	6.51339	0	-1.79769e+308	-1.79769e+308	0.0849053	1	AT1G04990	AT1G04990	1:1419079-1421789	NOTEST	3.18117	4.811	0.596778	-0.342997	0.731601	1
AT1G05000	AT1G05000.2	Encodes an atypical dual-speci&#64257;city phosphatase.	protein_coding	PLANT AND FUNGI ATYPICAL DUAL-SPECI&#64257;CITY PHOSPHATASE 1 (PFA-DSP1)	(AtPFA-DSP1);PLANT AND FUNGI ATYPICAL DUAL-SPECI&#64257;CITY PHOSPHATASE 1 (PFA-DSP1)	AT1G05000	AT1G05000	1:1425592-1428782	NOTEST	1.28646	0	-1.79769e+308	-1.79769e+308	0.231742	1	AT1G05000	AT1G05000	1:1425592-1428782	NOTEST	0	0	0	0	1	1	AT1G05000	AT1G05000	1:1425592-1428782	NOTEST	1.28646	0	-1.79769e+308	-1.79769e+308	0.23174	1	AT1G05000	AT1G05000	1:1425592-1428782	NOTEST	0	0	0	0	1	1
AT1G05010	AT1G05010.1	Encodes 1-aminocyclopropane-1-carboxylate oxidase	protein_coding	ETHYLENE-FORMING ENZYME (EFE)	ETHYLENE-FORMING ENZYME (EFE); (EAT1);ETHYLENE FORMING ENZYME (ACO4)	AT1G05010	EFE	1:1431189-1432858	OK	231.265	232.063	0.00496745	-0.00840497	0.993294	0.996489	AT1G05010	EFE	1:1431189-1432858	OK	202.213	219.237	0.116615	-0.258511	0.796012	0.886281	AT1G05010	EFE	1:1431189-1432858	OK	231.265	202.213	-0.193673	0.384377	0.700699	0.831467	AT1G05010	EFE	1:1431189-1432858	OK	232.063	219.237	-0.0820251	0.144234	0.885316	0.939964
AT1G05020	AT1G05020.1	ENTH/ANTH/VHS superfamily protein; FUNCTIONS IN: phospholipid binding, clathrin binding, binding, phosphatidylinositol binding; INVOLVED IN: clathrin coat assembly; LOCATED IN: clathrin coat; EXPRESSED IN: 11 plant structures; EXPRESSED DURING: L mature pollen stage, M germinated pollen stage, 4 anthesis, petal differentiation and expansion stage, LP.08 eight leaves visible; CONTAINS InterPro DOM…	protein_coding			AT1G05020	AT1G05020	1:1435253-1437667	NOTEST	1.05737	6.47426	2.61424	-1.56977	0.116468	1	AT1G05020	AT1G05020	1:1435253-1437667	NOTEST	2.62207	0	-1.79769e+308	-1.79769e+308	0.0786496	1	AT1G05020	AT1G05020	1:1435253-1437667	NOTEST	1.05737	2.62207	1.31023	-0.756819	0.449158	1	AT1G05020	AT1G05020	1:1435253-1437667	NOTEST	6.47426	0	-1.79769e+308	-1.79769e+308	0.0523787	1
AT1G05030	AT1G05030.1	Major facilitator superfamily protein; FUNCTIONS IN: carbohydrate transmembrane transporter activity, sugar:hydrogen symporter activity; INVOLVED IN: transport, transmembrane transport; LOCATED IN: mitochondrion, integral to membrane, membrane; EXPRESSED IN: 22 plant structures; EXPRESSED DURING: 13 growth stages; CONTAINS InterPro DOMAIN/s: Sugar transporter, conserved site (InterPro:IPR005829),…	protein_coding			AT1G05030	AT1G05030	1:1438151-1441417	OK	1.55768	11.1338	2.83747	-1.71713	0.0859545	0.229752	AT1G05030	AT1G05030	1:1438151-1441417	NOTEST	0	4.8421	1.79769e+308	1.79769e+308	0.100413	1	AT1G05030	AT1G05030	1:1438151-1441417	NOTEST	1.55768	0	-1.79769e+308	-1.79769e+308	0.158655	1	AT1G05030	AT1G05030	1:1438151-1441417	OK	11.1338	4.8421	-1.20124	0.811902	0.416848	0.590606
AT1G05040	AT1G05040.1	BEST Arabidopsis thaliana protein match is: Ubiquitin-associated (UBA) protein (TAIR:AT2G33010.1); Has 14 Blast hits to 12 proteins in 3 species: Archae - 0; Bacteria - 0; Metazoa - 0; Fungi - 0; Plants - 14; Viruses - 0; Other Eukaryotes - 0 (source: NCBI BLink).	protein_coding			AT1G05040	AT1G05040	1:1447368-1448448	NOTEST	0	0	0	0	1	1	AT1G05040	AT1G05040	1:1447368-1448448	NOTEST	0	0	0	0	1	1	AT1G05040	AT1G05040	1:1447368-1448448	NOTEST	0	0	0	0	1	1	AT1G05040	AT1G05040	1:1447368-1448448	NOTEST	0	0	0	0	1	1
AT1G05055	AT1G05055.1	Member of transcription factor TFIIH complex. Involved in transcription and DNA repair and interacts with AtXPD.	protein_coding	GENERAL TRANSCRIPTION FACTOR II H2 (GTF2H2)	GENERAL TRANSCRIPTION FACTOR II H2 (GTF2H2); (ATGTF2H2)	AT1G05055	ATGTF2H2	1:1448717-1450887	NOTEST	0	4.92078	1.79769e+308	1.79769e+308	0.0849559	1	AT1G05055	ATGTF2H2	1:1448717-1450887	NOTEST	3.49061	0	-1.79769e+308	-1.79769e+308	0.0881482	1	AT1G05055	ATGTF2H2	1:1448717-1450887	NOTEST	0	3.49061	1.79769e+308	1.79769e+308	0.0753814	1	AT1G05055	ATGTF2H2	1:1448717-1450887	NOTEST	4.92078	0	-1.79769e+308	-1.79769e+308	0.092258	1
AT1G05060	AT1G05060.1	unknown protein; Has 34 Blast hits to 34 proteins in 13 species: Archae - 0; Bacteria - 0; Metazoa - 0; Fungi - 0; Plants - 34; Viruses - 0; Other Eukaryotes - 0 (source: NCBI BLink).	protein_coding			AT1G05060	AT1G05060	1:1451029-1452872	OK	18.91	0.819341	-4.52854	2.65	0.00804925	0.140717	AT1G05060	AT1G05060	1:1451029-1452872	OK	0	19.8859	1.79769e+308	1.79769e+308	0.0677965	0.201442	AT1G05060	AT1G05060	1:1451029-1452872	OK	18.91	0	-1.79769e+308	-1.79769e+308	0.051819	0.193234	AT1G05060	AT1G05060	1:1451029-1452872	OK	0.819341	19.8859	4.60114	-2.64482	0.00817341	0.136289
AT1G05061	AT1G05061.1	Pseudogene of AT2G32630; pentatricopeptide (PPR) repeat-containing protein	pseudogene			AT1G05061	AT1G05061	1:1453215-1454260	NOTEST	0	0	0	0	1	1	AT1G05061	AT1G05061	1:1453215-1454260	NOTEST	0	0	0	0	1	1	AT1G05061	AT1G05061	1:1453215-1454260	NOTEST	0	0	0	0	1	1	AT1G05061	AT1G05061	1:1453215-1454260	NOTEST	0	0	0	0	1	1
AT1G05065	AT1G05065.1	Member of a large family of putative ligands homologous to the Clavata3 gene. Consists of a single exon.	protein_coding	CLAVATA3/ESR-RELATED 20 (CLE20)	CLAVATA3/ESR-RELATED 20 (CLE20)	AT1G05065	CLE20	1:1454968-1455220	NOTEST	0	0	0	0	1	1	AT1G05065	CLE20	1:1454968-1455220	NOTEST	0	0	0	0	1	1	AT1G05065	CLE20	1:1454968-1455220	NOTEST	0	0	0	0	1	1	AT1G05065	CLE20	1:1454968-1455220	NOTEST	0	0	0	0	1	1
AT1G05070	AT1G05070.1	Protein of unknown function (DUF1068); CONTAINS InterPro DOMAIN/s: Protein of unknown function DUF1068 (InterPro:IPR010471); BEST Arabidopsis thaliana protein match is: Protein of unknown function (DUF1068) (TAIR:AT2G32580.1); Has 119 Blast hits to 119 proteins in 15 species: Archae - 0; Bacteria - 2; Metazoa - 0; Fungi - 0; Plants - 116; Viruses - 0; Other Eukaryotes - 1 (source: NCBI BLink).	protein_coding			AT1G05070	AT1G05070	1:1457062-1458744	NOTEST	5.82091	0	-1.79769e+308	-1.79769e+308	0.142525	1	AT1G05070	AT1G05070	1:1457062-1458744	OK	15.2557	5.83365	-1.38688	0.908423	0.363655	0.543043	AT1G05070	AT1G05070	1:1457062-1458744	OK	5.82091	15.2557	1.39004	-0.93587	0.34934	0.547009	AT1G05070	AT1G05070	1:1457062-1458744	NOTEST	0	5.83365	1.79769e+308	1.79769e+308	0.133629	1
AT1G05080	AT1G05080.1	F-box/RNI-like/FBD-like domains-containing protein; CONTAINS InterPro DOMAIN/s: FBD (InterPro:IPR013596), F-box domain, cyclin-like (InterPro:IPR001810), F-box domain, Skp2-like (InterPro:IPR022364), FBD-like (InterPro:IPR006566), Leucine-rich repeat 2 (InterPro:IPR013101); BEST Arabidopsis thaliana protein match is: Protein with RNI-like/FBD-like domains (TAIR:AT5G44850.1); Has 1798 Blast hits t…	protein_coding			AT1G05080	AT1G05080	1:1459090-1460579	NOTEST	0	0	0	0	1	1	AT1G05080	AT1G05080	1:1459090-1460579	NOTEST	0	0	0	0	1	1	AT1G05080	AT1G05080	1:1459090-1460579	NOTEST	0	0	0	0	1	1	AT1G05080	AT1G05080	1:1459090-1460579	NOTEST	0	0	0	0	1	1
AT1G05085	AT1G05085.1	unknown protein; Has 35333 Blast hits to 34131 proteins in 2444 species: Archae - 798; Bacteria - 22429; Metazoa - 974; Fungi - 991; Plants - 531; Viruses - 0; Other Eukaryotes - 9610 (source: NCBI BLink).	protein_coding			AT1G05085	AT1G05085	1:1460987-1461670	NOTEST	0	0	0	0	1	1	AT1G05085	AT1G05085	1:1460987-1461670	NOTEST	0	0	0	0	1	1	AT1G05085	AT1G05085	1:1460987-1461670	NOTEST	0	0	0	0	1	1	AT1G05085	AT1G05085	1:1460987-1461670	NOTEST	0	0	0	0	1	1
AT1G05090	AT1G05090.1	dentin sialophosphoprotein-related; BEST Arabidopsis thaliana protein match is: dentin sialophosphoprotein-related (TAIR:AT4G20720.1); Has 3598 Blast hits to 1413 proteins in 251 species: Archae - 2; Bacteria - 2631; Metazoa - 338; Fungi - 185; Plants - 102; Viruses - 1; Other Eukaryotes - 339 (source: NCBI BLink).	protein_coding			AT1G05090	AT1G05090	1:1463201-1465622	NOTEST	4.06252	5.89912	0.538124	-0.375401	0.707362	1	AT1G05090	AT1G05090	1:1463201-1465622	NOTEST	0	0.309399	1.79769e+308	1.79769e+308	0.308538	1	AT1G05090	AT1G05090	1:1463201-1465622	NOTEST	4.06252	0	-1.79769e+308	-1.79769e+308	0.0849053	1	AT1G05090	AT1G05090	1:1463201-1465622	NOTEST	5.89912	0.309399	-4.25296	1.40189	0.160948	1
AT1G05100	AT1G05100.1	member of MEKK subfamily	protein_coding	MITOGEN-ACTIVATED PROTEIN KINASE KINASE KINASE 18 (MAPKKK18)	MITOGEN-ACTIVATED PROTEIN KINASE KINASE KINASE 18 (MAPKKK18)	AT1G05100	MAPKKK18	1:1469609-1470881	NOTEST	0	0	0	0	1	1	AT1G05100	MAPKKK18	1:1469609-1470881	NOTEST	0	0	0	0	1	1	AT1G05100	MAPKKK18	1:1469609-1470881	NOTEST	0	0	0	0	1	1	AT1G05100	MAPKKK18	1:1469609-1470881	NOTEST	0	0	0	0	1	1
AT1G05120	AT1G05120.1	Helicase protein with RING/U-box domain; FUNCTIONS IN: helicase activity, DNA binding, zinc ion binding, ATP binding, nucleic acid binding; EXPRESSED IN: 24 plant structures; EXPRESSED DURING: 15 growth stages; CONTAINS InterPro DOMAIN/s: Zinc finger, RING-type, conserved site (InterPro:IPR017907), Zinc finger, RING-type (InterPro:IPR001841), Zinc finger, C3HC4 RING-type (InterPro:IPR018957), DEA…	protein_coding			AT1G05120	AT1G05120	1:1471405-1476078	NOTEST	4.34212	5.45971	0.330424	-0.251018	0.8018	1	AT1G05120	AT1G05120	1:1471405-1476078	OK	13.6435	9.29339	-0.553937	0.507382	0.611887	0.753795	AT1G05120	AT1G05120	1:1471405-1476078	OK	4.34212	13.6435	1.65174	-1.44707	0.147877	0.327423	AT1G05120	AT1G05120	1:1471405-1476078	NOTEST	5.45971	9.29339	0.76738	-0.61014	0.541769	1
AT3G25900	AT3G25900.1	HMT-1; CONTAINS InterPro DOMAIN/s: Homocysteine S-methyltransferase (InterPro:IPR003726); BEST Arabidopsis thaliana protein match is: homocysteine S-methyltransferase 3 (TAIR:AT3G22740.1); Has 6959 Blast hits to 6951 proteins in 1900 species: Archae - 4; Bacteria - 4284; Metazoa - 376; Fungi - 135; Plants - 163; Viruses - 0; Other Eukaryotes - 1997 (source: NCBI BLink).	protein_coding	(HMT-1)	(HMT-1); (ATHMT-1)	AT3G25900	HMT-1	3:9480824-9482926	NOTEST	0	0	0	0	1	1	AT3G25900	HMT-1	3:9480824-9482926	OK	81.5457	0.01	-12.9934	-1.79769e+308	0.000224903	0.0467245	AT3G25900	HMT-1	3:9480824-9482926	OK	0.01	81.5457	12.9934	1.79769e+308	0.000648655	0.0598252	AT3G25900	HMT-1	3:9480824-9482926	NOTEST	0	0	0	0	1	1
AT1G05136	AT1G05136.1	unknown protein; Has 30201 Blast hits to 17322 proteins in 780 species: Archae - 12; Bacteria - 1396; Metazoa - 17338; Fungi - 3422; Plants - 5037; Viruses - 0; Other Eukaryotes - 2996 (source: NCBI BLink).	protein_coding			AT1G05136	AT1G05136	1:1478922-1479063	NOTEST	0	0	0	0	1	1	AT1G05136	AT1G05136	1:1478922-1479063	NOTEST	0	0	0	0	1	1	AT1G05136	AT1G05136	1:1478922-1479063	NOTEST	0	0	0	0	1	1	AT1G05136	AT1G05136	1:1478922-1479063	NOTEST	0	0	0	0	1	1
AT1G05140	AT1G05140.1	Peptidase M50 family protein; FUNCTIONS IN: metalloendopeptidase activity; INVOLVED IN: proteolysis; LOCATED IN: chloroplast, plastid; EXPRESSED IN: 22 plant structures; EXPRESSED DURING: 13 growth stages; CONTAINS InterPro DOMAIN/s: Peptidase M50 (InterPro:IPR008915), PDZ/DHR/GLGF (InterPro:IPR001478), Peptidase M50, putative membrane-associated zinc metallopeptidase (InterPro:IPR004387); BEST A…	protein_coding			AT1G05140	AT1G05140	1:1482547-1484056	OK	5.68885	46.1803	3.02107	-2.26452	0.023542	0.1848	AT1G05140	AT1G05140	1:1482547-1484056	OK	27.5336	12.9181	-1.0918	0.931837	0.351421	0.530823	AT1G05140	AT1G05140	1:1482547-1484056	OK	5.68885	27.5336	2.27498	-1.78649	0.0740202	0.218938	AT1G05140	AT1G05140	1:1482547-1484056	OK	46.1803	12.9181	-1.83788	1.56685	0.11715	0.253953
AT1G05150	AT1G05150.1	Calcium-binding tetratricopeptide family protein; FUNCTIONS IN: binding, zinc ion binding, calcium ion binding; INVOLVED IN: biological_process unknown; LOCATED IN: plasma membrane; EXPRESSED IN: 24 plant structures; EXPRESSED DURING: 13 growth stages; CONTAINS InterPro DOMAIN/s: Tetratricopeptide TPR-1 (InterPro:IPR001440), Tetratricopeptide-like helical (InterPro:IPR011990), EF-HAND 2 (InterPro…	protein_coding			AT1G05150	AT1G05150	1:1484066-1486960	OK	6.99536	51.8413	2.88963	-2.91226	0.00358821	0.111235	AT1G05150	AT1G05150	1:1484066-1486960	OK	18.1497	12.7405	-0.510517	0.519841	0.603174	0.747187	AT1G05150	AT1G05150	1:1484066-1486960	OK	6.99536	18.1497	1.37547	-1.34697	0.17799	0.364877	AT1G05150	AT1G05150	1:1484066-1486960	OK	51.8413	12.7405	-2.02467	2.13651	0.0326377	0.191049
AT1G05160	AT1G05160.1	Encodes an ent-kaurenoic acid hydroxylase, a member of the CYP88A cytochrome p450 family.	protein_coding	CYTOCHROME P450, FAMILY 88, SUBFAMILY A, POLYPEPTIDE 3 (CYP88A3)	CYTOCHROME P450, FAMILY 88, SUBFAMILY A, POLYPEPTIDE 3 (CYP88A3);ENT-KAURENOIC ACID OXYDASE 1 (KAO1); (ATKAO1)	AT1G05160	CYP88A3	1:1487377-1490947	NOTEST	0.645543	0	-1.79769e+308	-1.79769e+308	0.158655	1	AT1G05160	CYP88A3	1:1487377-1490947	NOTEST	0	0	0	0	1	1	AT1G05160	CYP88A3	1:1487377-1490947	NOTEST	0.645543	0	-1.79769e+308	-1.79769e+308	0.158655	1	AT1G05160	CYP88A3	1:1487377-1490947	NOTEST	0	0	0	0	1	1
AT1G05170	AT1G05170.2	Galactosyltransferase family protein; FUNCTIONS IN: transferase activity, transferring hexosyl groups, transferase activity, transferring glycosyl groups; INVOLVED IN: protein amino acid glycosylation; LOCATED IN: endomembrane system, membrane; EXPRESSED IN: 14 plant structures; EXPRESSED DURING: 4 anthesis, C globular stage, 4 leaf senescence stage, petal differentiation and expansion stage, E e…	protein_coding			AT1G05170	AT1G05170	1:1491110-1494248	NOTEST	0	0	0	0	1	1	AT1G05170	AT1G05170	1:1491110-1494248	NOTEST	0	3.14944	1.79769e+308	1.79769e+308	0.122271	1	AT1G05170	AT1G05170	1:1491110-1494248	NOTEST	0	0	0	0	1	1	AT1G05170	AT1G05170	1:1491110-1494248	NOTEST	0	3.14944	1.79769e+308	1.79769e+308	0.137214	1
AT1G05180	AT1G05180.1	Encodes a subunit of the RUB1 activating enzyme that regulates the protein degradation activity of Skp1-Cullin-Fbox complexes, primarily, but not exclusively, affecting auxin responses. Acts alongside AS1 to exclude BP expression from leaves.	protein_coding	AUXIN RESISTANT 1 (AXR1)	AUXIN RESISTANT 1 (AXR1)	AT1G05180	AXR1	1:1498113-1501824	OK	5.89213	10.9749	0.89735	-0.666395	0.505159	0.682503	AT1G05180	AXR1	1:1498113-1501824	NOTEST	6.28427	3.41041	-0.881799	0.557996	0.576847	1	AT1G05180	AXR1	1:1498113-1501824	NOTEST	5.89213	6.28427	0.0929558	-0.0701625	0.944064	1	AT1G05180	AXR1	1:1498113-1501824	OK	10.9749	3.41041	-1.68619	1.05562	0.291144	0.466889
AT1G05190	AT1G05190.1	embryo defective 2394 (emb2394); FUNCTIONS IN: structural constituent of ribosome, rRNA binding; INVOLVED IN: translation, embryo development ending in seed dormancy; LOCATED IN: chloroplast stroma, chloroplast, large ribosomal subunit, membrane, chloroplast envelope; EXPRESSED IN: 24 plant structures; EXPRESSED DURING: 13 growth stages; CONTAINS InterPro DOMAIN/s: Ribosomal protein L6 (InterPro:…	protein_coding	EMBRYO DEFECTIVE 2394 (emb2394)	EMBRYO DEFECTIVE 2394 (emb2394)	AT1G05190	emb2394	1:1502343-1503830	OK	169.007	578.734	1.77581	-2.81872	0.00482158	0.119	AT1G05190	emb2394	1:1502343-1503830	OK	195.943	327.067	0.739153	-1.55417	0.120145	0.26715	AT1G05190	emb2394	1:1502343-1503830	OK	169.007	195.943	0.213347	-0.351485	0.725224	0.846853	AT1G05190	emb2394	1:1502343-1503830	OK	578.734	327.067	-0.823313	1.57937	0.114252	0.250581
AT1G05200	AT1G05200.1	Encodes a putative glutamate receptor GLR3 with dual localization in plastid and plasma membrane.	protein_coding	GLUTAMATE RECEPTOR 3.4 (GLR3.4)	GLUTAMATE RECEPTOR 3.4 (ATGLR3.4); (GLUR3);GLUTAMATE RECEPTOR 3.4 (GLR3.4)	AT1G05200	ATGLR3.4	1:1504959-1510281	NOTEST	3.98806	4.6032	0.206953	-0.154974	0.876842	1	AT1G05200	ATGLR3.4	1:1504959-1510281	NOTEST	0	8.38772	1.79769e+308	1.79769e+308	0.0546292	1	AT1G05200	ATGLR3.4	1:1504959-1510281	NOTEST	3.98806	0	-1.79769e+308	-1.79769e+308	0.0676874	1	AT1G05200	ATGLR3.4	1:1504959-1510281	NOTEST	4.6032	8.38772	0.86564	-0.680136	0.496418	1
AT3G57930	AT3G57930.1	unknown protein; BEST Arabidopsis thaliana protein match is: unknown protein (TAIR:AT2G42190.1); Has 1519 Blast hits to 1241 proteins in 182 species: Archae - 0; Bacteria - 60; Metazoa - 576; Fungi - 133; Plants - 127; Viruses - 30; Other Eukaryotes - 593 (source: NCBI BLink).	protein_coding			AT3G57930	AT3G57930	3:21447106-21448690	OK	11.2709	98.0937	3.12156	-2.88957	0.00385764	0.111814	AT3G57930	AT3G57930	3:21447106-21448690	OK	80.9568	0.01	-12.9829	-1.79769e+308	0.000417233	0.0509849	AT3G57930	AT3G57930	3:21447106-21448690	OK	11.2709	80.9568	2.84455	-2.72793	0.00637334	0.124507	AT3G57930	AT3G57930	3:21447106-21448690	OK	98.0937	0	-1.79769e+308	-1.79769e+308	0.000226753	0.046292
AT1G05210	AT1G05210.1	Transmembrane protein 97, predicted; FUNCTIONS IN: molecular_function unknown; INVOLVED IN: biological_process unknown; LOCATED IN: endomembrane system; EXPRESSED IN: 17 plant structures; EXPRESSED DURING: 11 growth stages; CONTAINS InterPro DOMAIN/s: Transmembrane protein 97, predicted (InterPro:IPR016964); BEST Arabidopsis thaliana protein match is: Transmembrane protein 97, predicted (TAIR:AT2…	protein_coding			AT1G05210	AT1G05210	1:1510403-1511683	NOTEST	1.92591	0	-1.79769e+308	-1.79769e+308	0.158655	1	AT1G05210	AT1G05210	1:1510403-1511683	NOTEST	0	1.99709	1.79769e+308	1.79769e+308	0.158655	1	AT1G05210	AT1G05210	1:1510403-1511683	NOTEST	1.92591	0	-1.79769e+308	-1.79769e+308	0.158655	1	AT1G05210	AT1G05210	1:1510403-1511683	NOTEST	0	1.99709	1.79769e+308	1.79769e+308	0.158655	1
AT1G05220	AT1G05220.1	Transmembrane protein 97, predicted; FUNCTIONS IN: molecular_function unknown; INVOLVED IN: biological_process unknown; LOCATED IN: endomembrane system; CONTAINS InterPro DOMAIN/s: Transmembrane protein 97, predicted (InterPro:IPR016964); BEST Arabidopsis thaliana protein match is: Transmembrane protein 97, predicted (TAIR:AT1G05210.1); Has 151 Blast hits to 151 proteins in 52 species: Archae - 0…	protein_coding			AT1G05220	AT1G05220	1:1511906-1518805	NOTEST	3.29374	0	-1.79769e+308	-1.79769e+308	0.193238	1	AT1G05220	AT1G05220	1:1511906-1518805	NOTEST	0	0	0	0	1	1	AT1G05220	AT1G05220	1:1511906-1518805	NOTEST	3.29374	0	-1.79769e+308	-1.79769e+308	0.193238	1	AT1G05220	AT1G05220	1:1511906-1518805	NOTEST	0	0	0	0	1	1
AT1G05230	AT1G05230.1	Encodes a homeobox-leucine zipper family protein belonging to the HD-ZIP IV family. Mutants have trichomes that appear glass-like under a dissecting microscope as compared to the wild-type trichomes. The mutations do not affect trichome growth or branch number.	protein_coding	HOMEODOMAIN GLABROUS 2 (HDG2)	HOMEODOMAIN GLABROUS 2 (HDG2)	AT1G05230,CUFF	HDG2	1:1511906-1518805	NOTEST	0.00453445	0	-1.79769e+308	-1.79769e+308	0.49569	1	AT1G05230,CUFF	HDG2	1:1511906-1518805	NOTEST	0	0	0	0	1	1	AT1G05230,CUFF	HDG2	1:1511906-1518805	NOTEST	0.00453445	0	-1.79769e+308	-1.79769e+308	0.49569	1	AT1G05230,CUFF	HDG2	1:1511906-1518805	NOTEST	0	0	0	0	1	1
AT1G05240	AT1G05240.1	Peroxidase superfamily protein; FUNCTIONS IN: peroxidase activity, heme binding; INVOLVED IN: response to oxidative stress, oxidation reduction; LOCATED IN: plant-type cell wall; CONTAINS InterPro DOMAIN/s: Haem peroxidase (InterPro:IPR010255), Plant peroxidase (InterPro:IPR000823), Peroxidases heam-ligand binding site (InterPro:IPR019793), Peroxidase, active site (InterPro:IPR019794), Haem perox…	protein_coding			AT1G05240	AT1G05240	1:1521136-1522681	NOTEST	3.36888	5.78254	0.779434	-0.437177	0.661983	1	AT1G05240	AT1G05240	1:1521136-1522681	OK	28.4826	9.01975	-1.65892	1.32452	0.185329	0.350534	AT1G05240	AT1G05240	1:1521136-1522681	OK	3.36888	28.4826	3.07974	-2.04369	0.0409841	0.190524	AT1G05240	AT1G05240	1:1521136-1522681	NOTEST	5.78254	9.01975	0.641383	-0.41318	0.679474	1
AT1G05250	AT1G05250.1	Peroxidase superfamily protein; FUNCTIONS IN: peroxidase activity, heme binding; INVOLVED IN: response to oxidative stress, oxidation reduction; LOCATED IN: endomembrane system; CONTAINS InterPro DOMAIN/s: Haem peroxidase (InterPro:IPR010255), Plant peroxidase (InterPro:IPR000823), Peroxidases heam-ligand binding site (InterPro:IPR019793), Peroxidase, active site (InterPro:IPR019794), Haem peroxi…	protein_coding			AT1G05250	AT1G05250	1:1525600-1527234	NOTEST	3.1735	5.48991	0.790707	-0.4435	0.657404	1	AT1G05250	AT1G05250	1:1525600-1527234	OK	27.0794	8.53265	-1.66613	1.33028	0.183426	0.348568	AT1G05250	AT1G05250	1:1525600-1527234	OK	3.1735	27.0794	3.09305	-2.05252	0.0401189	0.190524	AT1G05250	AT1G05250	1:1525600-1527234	NOTEST	5.48991	8.53265	0.636212	-0.409849	0.681917	1
AT1G05260	AT1G05260.1	Encodes a cold-inducible cationic peroxidase that is involved in the stress response. In response to low temperature, RCI3 transcripts accumulate in the aerial part and in roots of etiolated seedlings but only in roots of light-grown seedlings.	protein_coding	RARE COLD INDUCIBLE GENE 3 (RCI3)	(RCI3A);RARE COLD INDUCIBLE GENE 3 (RCI3)	AT1G05260	RCI3	1:1529766-1531439	OK	18.4818	0	-1.79769e+308	-1.79769e+308	0.0512352	0.189982	AT1G05260	RCI3	1:1529766-1531439	OK	16.7295	2.41417	-2.79279	1.69532	0.0900156	0.223285	AT1G05260	RCI3	1:1529766-1531439	OK	18.4818	16.7295	-0.14371	0.126424	0.899396	0.949818	AT1G05260	RCI3	1:1529766-1531439	NOTEST	0	2.41417	1.79769e+308	1.79769e+308	0.158655	1
AT1G05270	AT1G05270.1	TraB family protein; CONTAINS InterPro DOMAIN/s: Pheromone shutdown-related, TraB (InterPro:IPR002816); BEST Arabidopsis thaliana protein match is: TraB family protein (TAIR:AT2G32340.1); Has 779 Blast hits to 750 proteins in 262 species: Archae - 153; Bacteria - 256; Metazoa - 121; Fungi - 0; Plants - 106; Viruses - 0; Other Eukaryotes - 143 (source: NCBI BLink).	protein_coding			AT1G05270	AT1G05270	1:1531640-1534410	NOTEST	5.18872	1.13393	-2.19405	1.17801	0.238793	1	AT1G05270	AT1G05270	1:1531640-1534410	OK	1.81913	14.3016	2.97485	-1.90164	0.0572187	0.198512	AT1G05270	AT1G05270	1:1531640-1534410	NOTEST	5.18872	1.81913	-1.51213	0.907706	0.364034	1	AT1G05270	AT1G05270	1:1531640-1534410	OK	1.13393	14.3016	3.65678	-2.12566	0.0335318	0.191049
AT1G05280	AT1G05280.1	Protein of unknown function (DUF604); CONTAINS InterPro DOMAIN/s: Protein of unknown function DUF604 (InterPro:IPR006740); BEST Arabidopsis thaliana protein match is: Protein of unknown function (DUF604) (TAIR:AT4G15240.1); Has 523 Blast hits to 513 proteins in 78 species: Archae - 0; Bacteria - 0; Metazoa - 61; Fungi - 172; Plants - 273; Viruses - 0; Other Eukaryotes - 17 (source: NCBI BLink).	protein_coding			AT1G05280	AT1G05280	1:1535443-1537525	NOTEST	0	0	0	0	1	1	AT1G05280	AT1G05280	1:1535443-1537525	NOTEST	0	0	0	0	1	1	AT1G05280	AT1G05280	1:1535443-1537525	NOTEST	0	0	0	0	1	1	AT1G05280	AT1G05280	1:1535443-1537525	NOTEST	0	0	0	0	1	1
AT1G05290	AT1G05290.1	CCT motif family protein; CONTAINS InterPro DOMAIN/s: CCT domain (InterPro:IPR010402); BEST Arabidopsis thaliana protein match is: B-box type zinc finger protein with CCT domain (TAIR:AT3G21880.1); Has 1471 Blast hits to 1456 proteins in 101 species: Archae - 0; Bacteria - 2; Metazoa - 0; Fungi - 0; Plants - 1426; Viruses - 0; Other Eukaryotes - 43 (source: NCBI BLink).	protein_coding			AT1G05290	AT1G05290	1:1539151-1540562	NOTEST	0	0	0	0	1	1	AT1G05290	AT1G05290	1:1539151-1540562	NOTEST	0	0	0	0	1	1	AT1G05290	AT1G05290	1:1539151-1540562	NOTEST	0	0	0	0	1	1	AT1G05290	AT1G05290	1:1539151-1540562	NOTEST	0	0	0	0	1	1
AT1G05291	AT1G05291.1	Protein of unknown function (DUF1218); FUNCTIONS IN: molecular_function unknown; INVOLVED IN: biological_process unknown; LOCATED IN: endomembrane system; CONTAINS InterPro DOMAIN/s: Protein of unknown function DUF1218 (InterPro:IPR009606); BEST Arabidopsis thaliana protein match is: Protein of unknown function (DUF1218) (TAIR:AT2G32280.1); Has 30201 Blast hits to 17322 proteins in 780 species: A…	protein_coding			AT1G05291	AT1G05291	1:1541347-1542432	NOTEST	0	0	0	0	1	1	AT1G05291	AT1G05291	1:1541347-1542432	NOTEST	0	0	0	0	1	1	AT1G05291	AT1G05291	1:1541347-1542432	NOTEST	0	0	0	0	1	1	AT1G05291	AT1G05291	1:1541347-1542432	NOTEST	0	0	0	0	1	1
AT1G05300	AT1G05300.1	member of Fe(II) transporter isolog family	protein_coding	ZINC TRANSPORTER 5 PRECURSOR (ZIP5)	ZINC TRANSPORTER 5 PRECURSOR (ZIP5)	AT1G05300	ZIP5	1:1545105-1547849	NOTEST	1.04799	0	-1.79769e+308	-1.79769e+308	0.158655	1	AT1G05300	ZIP5	1:1545105-1547849	NOTEST	0	0	0	0	1	1	AT1G05300	ZIP5	1:1545105-1547849	NOTEST	1.04799	0	-1.79769e+308	-1.79769e+308	0.158655	1	AT1G05300	ZIP5	1:1545105-1547849	NOTEST	0	0	0	0	1	1
AT1G05310	AT1G05310.1	Pectin lyase-like superfamily protein; FUNCTIONS IN: pectinesterase activity; INVOLVED IN: cell wall modification; LOCATED IN: endomembrane system, cell wall, plant-type cell wall; EXPRESSED IN: 12 plant structures; EXPRESSED DURING: 6 growth stages; CONTAINS InterPro DOMAIN/s: Pectinesterase, active site (InterPro:IPR018040), Pectin lyase fold/virulence factor (InterPro:IPR011050), Pectinesteras…	protein_coding			AT1G05310	AT1G05310	1:1550542-1552517	NOTEST	0	0	0	0	1	1	AT1G05310	AT1G05310	1:1550542-1552517	NOTEST	0	0	0	0	1	1	AT1G05310	AT1G05310	1:1550542-1552517	NOTEST	0	0	0	0	1	1	AT1G05310	AT1G05310	1:1550542-1552517	NOTEST	0	0	0	0	1	1
AT1G05320	AT1G05320.1	FUNCTIONS IN: molecular_function unknown; INVOLVED IN: biological_process unknown; LOCATED IN: cellular_component unknown; EXPRESSED IN: fruit, egg cell; CONTAINS InterPro DOMAIN/s: Prefoldin (InterPro:IPR009053); BEST Arabidopsis thaliana protein match is: unknown protein (TAIR:AT2G32240.1); Has 267650 Blast hits to 119772 proteins in 3899 species: Archae - 3706; Bacteria - 62589; Metazoa - 1065…	protein_coding			AT1G05320	AT1G05320	1:1553602-1557733	NOTEST	2.18547	0	-1.79769e+308	-1.79769e+308	0.120512	1	AT1G05320	AT1G05320	1:1553602-1557733	NOTEST	0	8.82329	1.79769e+308	1.79769e+308	0.0539673	1	AT1G05320	AT1G05320	1:1553602-1557733	NOTEST	2.18547	0	-1.79769e+308	-1.79769e+308	0.10256	1	AT1G05320	AT1G05320	1:1553602-1557733	NOTEST	0	8.82329	1.79769e+308	1.79769e+308	0.0522681	1
AT1G05330	AT1G05330.1	unknown protein; Has 6 Blast hits to 6 proteins in 2 species: Archae - 0; Bacteria - 0; Metazoa - 0; Fungi - 0; Plants - 6; Viruses - 0; Other Eukaryotes - 0 (source: NCBI BLink).	protein_coding			AT1G05330	AT1G05330	1:1558169-1558583	NOTEST	0	0	0	0	1	1	AT1G05330	AT1G05330	1:1558169-1558583	NOTEST	0	0	0	0	1	1	AT1G05330	AT1G05330	1:1558169-1558583	NOTEST	0	0	0	0	1	1	AT1G05330	AT1G05330	1:1558169-1558583	NOTEST	0	0	0	0	1	1
AT1G05340	AT1G05340.1	unknown protein; FUNCTIONS IN: molecular_function unknown; INVOLVED IN: biological_process unknown; LOCATED IN: chloroplast; EXPRESSED IN: 14 plant structures; EXPRESSED DURING: 7 growth stages; BEST Arabidopsis thaliana protein match is: unknown protein (TAIR:AT2G32210.1); Has 189 Blast hits to 189 proteins in 27 species: Archae - 0; Bacteria - 0; Metazoa - 0; Fungi - 21; Plants - 168; Viruses -…	protein_coding			AT1G05340	AT1G05340	1:1558843-1559903	NOTEST	0	0	0	0	1	1	AT1G05340	AT1G05340	1:1558843-1559903	NOTEST	0	0	0	0	1	1	AT1G05340	AT1G05340	1:1558843-1559903	NOTEST	0	0	0	0	1	1	AT1G05340	AT1G05340	1:1558843-1559903	NOTEST	0	0	0	0	1	1
AT1G05350	AT1G05350.1	NAD(P)-binding Rossmann-fold superfamily protein; FUNCTIONS IN: binding, oxidoreductase activity, acting on the CH-OH group of donors, NAD or NADP as acceptor, catalytic activity, cofactor binding; INVOLVED IN: metabolic process; LOCATED IN: cellular_component unknown; EXPRESSED IN: 24 plant structures; EXPRESSED DURING: 15 growth stages; CONTAINS InterPro DOMAIN/s: D-isomer specific 2-hydroxyaci…	protein_coding			AT1G05350	AT1G05350	1:1560677-1564123	OK	14.3596	0	-1.79769e+308	-1.79769e+308	0.0433404	0.185289	AT1G05350	AT1G05350	1:1560677-1564123	OK	11.7208	8.69514	-0.430793	0.335646	0.737138	0.845934	AT1G05350	AT1G05350	1:1560677-1564123	OK	14.3596	11.7208	-0.292947	0.263245	0.792362	0.889506	AT1G05350	AT1G05350	1:1560677-1564123	NOTEST	0	8.69514	1.79769e+308	1.79769e+308	0.0812066	1
AT1G05360	AT1G05360.1	KMS2 encode a endoplasmic reticulum protein involved in the early secretory pathway.	protein_coding	KILLING ME SLOWLY 2 (KMS2)	KILLING ME SLOWLY 2 (KMS2)	AT1G05360	AT1G05360	1:1564597-1567465	NOTEST	0	0	0	0	1	1	AT1G05360	AT1G05360	1:1564597-1567465	NOTEST	0	0.915991	1.79769e+308	1.79769e+308	0.158655	1	AT1G05360	AT1G05360	1:1564597-1567465	NOTEST	0	0	0	0	1	1	AT1G05360	AT1G05360	1:1564597-1567465	NOTEST	0	0.915991	1.79769e+308	1.79769e+308	0.158655	1
AT1G05370	AT1G05370.1	Sec14p-like phosphatidylinositol transfer family protein; CONTAINS InterPro DOMAIN/s: Cellular retinaldehyde-binding/triple function, C-terminal (InterPro:IPR001251), Phosphatidylinositol transfer protein-like, N-terminal (InterPro:IPR011074); BEST Arabidopsis thaliana protein match is: Sec14p-like phosphatidylinositol transfer family protein (TAIR:AT3G22410.1); Has 487 Blast hits to 487 proteins…	protein_coding			AT1G05370	AT1G05370	1:1569191-1572280	NOTEST	0	0	0	0	1	1	AT1G05370	AT1G05370	1:1569191-1572280	NOTEST	0	0	0	0	1	1	AT1G05370	AT1G05370	1:1569191-1572280	NOTEST	0	0	0	0	1	1	AT1G05370	AT1G05370	1:1569191-1572280	NOTEST	0	0	0	0	1	1
AT1G05380	AT1G05380.1	Acyl-CoA N-acyltransferase with RING/FYVE/PHD-type zinc finger protein; CONTAINS InterPro DOMAIN/s: Zinc finger, PHD-type (InterPro:IPR001965), Zinc finger, FYVE/PHD-type (InterPro:IPR011011), Acyl-CoA N-acyltransferase (InterPro:IPR016181), Zinc finger, PHD-finger (InterPro:IPR019787); BEST Arabidopsis thaliana protein match is: Acyl-CoA N-acyltransferase with RING/FYVE/PHD-type zinc finger prot…	protein_coding			AT1G05380	AT1G05380	1:1576862-1582614	NOTEST	3.25504	5.91307	0.861234	-0.691724	0.489111	1	AT1G05380	AT1G05380	1:1576862-1582614	NOTEST	0.951038	3.81641	2.00464	-1.33751	0.181056	1	AT1G05380	AT1G05380	1:1576862-1582614	NOTEST	3.25504	0.951038	-1.7751	1.22768	0.219569	1	AT1G05380	AT1G05380	1:1576862-1582614	NOTEST	5.91307	3.81641	-0.631692	0.489497	0.62449	1
AT1G05385	AT1G05385.1	Encodes a Psb27 homolog involved in photosystem II biogenesis.	protein_coding	LOW PSII ACCUMULATION 19 (LPA19)	(Psb27-H1);LOW PSII ACCUMULATION 19 (LPA19)	AT1G05385	LPA19	1:1582670-1583718	NOTEST	3.37324	0	-1.79769e+308	-1.79769e+308	0.158655	1	AT1G05385	LPA19	1:1582670-1583718	OK	0	26.7915	1.79769e+308	1.79769e+308	0.0648572	0.199501	AT1G05385	LPA19	1:1582670-1583718	NOTEST	3.37324	0	-1.79769e+308	-1.79769e+308	0.158655	1	AT1G05385	LPA19	1:1582670-1583718	OK	0	26.7915	1.79769e+308	1.79769e+308	0.0648572	0.192057
AT1G05390	AT1G05390.1	pre-tRNA; tRNA-Asn (anticodon: GTT)	pre_trna			AT1G05390	AT1G05390	1:1583771-1583845	NOTEST	0	0	0	0	1	1	AT1G05390	AT1G05390	1:1583771-1583845	NOTEST	0	0	0	0	1	1	AT1G05390	AT1G05390	1:1583771-1583845	NOTEST	0	0	0	0	1	1	AT1G05390	AT1G05390	1:1583771-1583845	NOTEST	0	0	0	0	1	1
AT1G05400	AT1G05400.1	unknown protein; BEST Arabidopsis thaliana protein match is: unknown protein (TAIR:AT1G06810.1); Has 31 Blast hits to 31 proteins in 2 species: Archae - 0; Bacteria - 0; Metazoa - 0; Fungi - 0; Plants - 31; Viruses - 0; Other Eukaryotes - 0 (source: NCBI BLink).	protein_coding			AT1G05400	AT1G05400	1:1584072-1587778	NOTEST	0	0	0	0	1	1	AT1G05400	AT1G05400	1:1584072-1587778	NOTEST	0	0	0	0	1	1	AT1G05400	AT1G05400	1:1584072-1587778	NOTEST	0	0	0	0	1	1	AT1G05400	AT1G05400	1:1584072-1587778	NOTEST	0	0	0	0	1	1
AT3G57560	AT3G57560.1	encodes a N-acetylglutamate kinase, involved in arginine biosynthesis	protein_coding	N-ACETYL-L-GLUTAMATE KINASE (NAGK)	N-ACETYL-L-GLUTAMATE KINASE (NAGK)	AT3G57560	NAGK	3:21310824-21312312	OK	7.40208	11.0598	0.579316	-0.424453	0.671235	0.81066	AT3G57560	NAGK	3:21310824-21312312	OK	73.8325	0.01	-12.85	-1.79769e+308	0.000368956	0.0507967	AT3G57560	NAGK	3:21310824-21312312	OK	7.40208	73.8325	3.31825	-3.00087	0.00269207	0.093119	AT3G57560	NAGK	3:21310824-21312312	OK	11.0598	0	-1.79769e+308	-1.79769e+308	0.0523787	0.191049
AT1G05420	AT1G05420.1	ovate family protein 12 (OFP12); CONTAINS InterPro DOMAIN/s: Protein of unknown function DUF623 (InterPro:IPR006458); BEST Arabidopsis thaliana protein match is: ovate family protein 16 (TAIR:AT2G32100.1); Has 358 Blast hits to 358 proteins in 17 species: Archae - 0; Bacteria - 0; Metazoa - 0; Fungi - 0; Plants - 358; Viruses - 0; Other Eukaryotes - 0 (source: NCBI BLink).	protein_coding	OVATE FAMILY PROTEIN 12 (OFP12)	OVATE FAMILY PROTEIN 12 (OFP12);ARABIDOPSIS THALIANA OVATE FAMILY PROTEIN 12 (ATOFP12)	AT1G05420	ATOFP12	1:1590072-1590753	NOTEST	0	0	0	0	1	1	AT1G05420	ATOFP12	1:1590072-1590753	NOTEST	0	0	0	0	1	1	AT1G05420	ATOFP12	1:1590072-1590753	NOTEST	0	0	0	0	1	1	AT1G05420	ATOFP12	1:1590072-1590753	NOTEST	0	0	0	0	1	1
AT1G05430	AT1G05430.1	unknown protein; Has 31 Blast hits to 31 proteins in 9 species: Archae - 0; Bacteria - 0; Metazoa - 0; Fungi - 0; Plants - 31; Viruses - 0; Other Eukaryotes - 0 (source: NCBI BLink).	protein_coding			AT1G05430	AT1G05430	1:1594056-1595818	NOTEST	6.19672	0	-1.79769e+308	-1.79769e+308	0.125675	1	AT1G05430	AT1G05430	1:1594056-1595818	OK	8.29215	2.51887	-1.71897	0.989835	0.322255	0.503441	AT1G05430	AT1G05430	1:1594056-1595818	OK	6.19672	8.29215	0.420242	-0.288767	0.77276	0.876658	AT1G05430	AT1G05430	1:1594056-1595818	NOTEST	0	2.51887	1.79769e+308	1.79769e+308	0.158655	1
AT1G05440	AT1G05440.1	C-8 sterol isomerases; FUNCTIONS IN: C-8 sterol isomerase activity; INVOLVED IN: ergosterol biosynthetic process; LOCATED IN: endoplasmic reticulum; EXPRESSED IN: 14 plant structures; EXPRESSED DURING: 7 growth stages; CONTAINS InterPro DOMAIN/s: ERG2/sigma1 receptor-like (InterPro:IPR006716); Has 118 Blast hits to 118 proteins in 39 species: Archae - 0; Bacteria - 0; Metazoa - 73; Fungi - 4; Pla…	protein_coding			AT1G05440	AT1G05440	1:1596006-1597848	NOTEST	0	0	0	0	1	1	AT1G05440	AT1G05440	1:1596006-1597848	NOTEST	0	0	0	0	1	1	AT1G05440	AT1G05440	1:1596006-1597848	NOTEST	0	0	0	0	1	1	AT1G05440	AT1G05440	1:1596006-1597848	NOTEST	0	0	0	0	1	1
AT1G05450	AT1G05450.2	Encodes a Protease inhibitor/seed storage/LTP family protein	protein_coding			AT1G05450	AT1G05450	1:1599910-1605027	NOTEST	0	0	0	0	1	1	AT1G05450	AT1G05450	1:1599910-1605027	NOTEST	0	0	0	0	1	1	AT1G05450	AT1G05450	1:1599910-1605027	NOTEST	0	0	0	0	1	1	AT1G05450	AT1G05450	1:1599910-1605027	NOTEST	0	0	0	0	1	1
AT4G31800	AT4G31800.1	Pathogen-induced transcription factor. Binds W-box sequences in vitro. Forms protein complexes with itself and with WRKY40 and WRKY60. Constitutive expression of WRKY18 enhanced resistance to P. syringae, but its coexpression with WRKY40 or WRKY60 made plants more susceptible to both P. syringae and B. cinerea. WRKY18, WRKY40, and WRKY60 have partially redundant roles in response to the hemibiotr…	protein_coding	WRKY DNA-BINDING PROTEIN 18 (WRKY18)	WRKY DNA-BINDING PROTEIN 18 (WRKY18);ARABIDOPSIS THALIANA WRKY DNA-BINDING PROTEIN 18 (ATWRKY18)	AT4G31800	WRKY18	4:15383200-15385029	OK	15.7391	10.8472	-0.537023	0.437663	0.661631	0.803917	AT4G31800	WRKY18	4:15383200-15385029	OK	64.443	0.01	-12.6538	-1.79769e+308	0.000714043	0.0574855	AT4G31800	WRKY18	4:15383200-15385029	OK	15.7391	64.443	2.03367	-2.0596	0.0394366	0.190524	AT4G31800	WRKY18	4:15383200-15385029	OK	10.8472	0	-1.79769e+308	-1.79769e+308	0.0570631	0.191049
AT1G05470	AT1G05470.1	Encodes an inositol polyphosphate 5' phosphatase (5PTase) that is required for the proper recruitment of cells into developing vascular tissue in leaves and cotyledons. It is most similar to Type I 5PTases that are known to cleave a phosphate from IP3 or IP4. cvp2 mutants have elevated levels of IP3 and are hypersensitive to ABA in seed germination assays.	protein_coding	COTYLEDON VASCULAR PATTERN 2 (CVP2)	COTYLEDON VASCULAR PATTERN 2 (CVP2)	AT1G05470	CVP2	1:1607356-1611703	NOTEST	0.491204	0.901853	0.876568	-0.429631	0.667464	1	AT1G05470	CVP2	1:1607356-1611703	NOTEST	0	1.04378	1.79769e+308	1.79769e+308	0.158655	1	AT1G05470	CVP2	1:1607356-1611703	NOTEST	0.491204	0	-1.79769e+308	-1.79769e+308	0.158655	1	AT1G05470	CVP2	1:1607356-1611703	NOTEST	0.901853	1.04378	0.210853	-0.106342	0.915311	1
AT1G05490	AT1G05490.1	chromatin remodeling 31 (chr31); FUNCTIONS IN: helicase activity, DNA binding, ATP binding, nucleic acid binding; INVOLVED IN: biological_process unknown; EXPRESSED IN: 13 plant structures; EXPRESSED DURING: 6 growth stages; CONTAINS InterPro DOMAIN/s: DEAD-like helicase, N-terminal (InterPro:IPR014001), DNA/RNA helicase, C-terminal (InterPro:IPR001650), Helicase, superfamily 1/2, ATP-binding dom…	protein_coding	CHROMATIN REMODELING 31 (chr31)	CHROMATIN REMODELING 31 (chr31)	AT1G05490	chr31	1:1618601-1623452	NOTEST	0	0	0	0	1	1	AT1G05490	chr31	1:1618601-1623452	NOTEST	2.07982	1.33966	-0.634587	0.426072	0.670056	1	AT1G05490	chr31	1:1618601-1623452	NOTEST	0	2.07982	1.79769e+308	1.79769e+308	0.0467462	1	AT1G05490	chr31	1:1618601-1623452	NOTEST	0	1.33966	1.79769e+308	1.79769e+308	0.125675	1
AT1G05500	AT1G05500.1	Encodes a endomembrane-localized synaptotagmin. Synaptotagmin family proteins are calcium sensors that regulate exocytosis in mammalian cells.	protein_coding	(NTMC2T2.1)	SYNAPTOTAGMIN HOMOLOG E (SYTE);ARABIDOPSIS THALIANA SYNAPTOTAGMIN HOMOLOG E (ATSYTE);SYNAPTOTAGMIN 5 (SYT5); (NTMC2T2.1); (NTMC2TYPE2.1)	AT1G05500	NTMC2T2.1	1:1624954-1629224	OK	30.9645	0	-1.79769e+308	-1.79769e+308	0.0193048	0.183726	AT1G05500	NTMC2T2.1	1:1624954-1629224	NOTEST	5.57558	5.77689	0.0511724	-0.0368615	0.970595	1	AT1G05500	NTMC2T2.1	1:1624954-1629224	OK	30.9645	5.57558	-2.47342	2.32687	0.0199722	0.168845	AT1G05500	NTMC2T2.1	1:1624954-1629224	NOTEST	0	5.77689	1.79769e+308	1.79769e+308	0.092258	1
AT1G05510	AT1G05510.1	Protein is tyrosine-phosphorylated and its phosphorylation state is modulated in response to ABA in Arabidopsis thaliana seeds.	protein_coding			AT1G05510	AT1G05510	1:1629445-1630863	NOTEST	0	0	0	0	1	1	AT1G05510	AT1G05510	1:1629445-1630863	NOTEST	0	0	0	0	1	1	AT1G05510	AT1G05510	1:1629445-1630863	NOTEST	0	0	0	0	1	1	AT1G05510	AT1G05510	1:1629445-1630863	NOTEST	0	0	0	0	1	1
AT1G05520	AT1G05520.1	Sec23/Sec24 protein transport family protein; FUNCTIONS IN: transporter activity, zinc ion binding; INVOLVED IN: response to salt stress, transport; LOCATED IN: COPII vesicle coat; EXPRESSED IN: 24 plant structures; EXPRESSED DURING: 13 growth stages; CONTAINS InterPro DOMAIN/s: Sec23/Sec24, helical domain (InterPro:IPR006900), Sec23/Sec24 beta-sandwich (InterPro:IPR012990), Sec23/Sec24, trunk do…	protein_coding			AT1G05520	AT1G05520	1:1630899-1635711	NOTEST	6.8609	7.76305	0.178225	-0.145335	0.884447	1	AT1G05520	AT1G05520	1:1630899-1635711	OK	23.5946	1.64997	-3.83795	2.7863	0.00533138	0.0941126	AT1G05520	AT1G05520	1:1630899-1635711	OK	6.8609	23.5946	1.78199	-1.69818	0.0894733	0.242104	AT1G05520	AT1G05520	1:1630899-1635711	NOTEST	7.76305	1.64997	-2.23419	1.3938	0.163377	1
AT1G05530	AT1G05530.1	Encodes a protein with glucosyltransferase activity with high sequence homology to UGT1 (AT1G05560). It belongs to an UGT subfamily that binds UDP-glucose but not UDP-glucuronate, UDP-galactose, or UDP-rhamnose as the glycosyl donor. UGT2 was shown to be able to use abscisic acid as glycosylation substrate in the presence of UDP-glucose.	protein_coding	UDP-GLUCOSYL TRANSFERASE 75B2 (UGT75B2)	UDP-GLUCOSYL TRANSFERASE 2 (UGT2);UDP-GLUCOSYL TRANSFERASE 75B2 (UGT75B2)	AT1G05530	UGT2	1:1636495-1637863	NOTEST	0	0	0	0	1	1	AT1G05530	UGT2	1:1636495-1637863	NOTEST	0	0.473887	1.79769e+308	1.79769e+308	0.308538	1	AT1G05530	UGT2	1:1636495-1637863	NOTEST	0	0	0	0	1	1	AT1G05530	UGT2	1:1636495-1637863	NOTEST	0	0.473887	1.79769e+308	1.79769e+308	0.308538	1
AT1G05540	AT1G05540.1	Protein of unknown function (DUF295); FUNCTIONS IN: molecular_function unknown; INVOLVED IN: biological_process unknown; LOCATED IN: mitochondrion; EXPRESSED IN: 21 plant structures; EXPRESSED DURING: 13 growth stages; CONTAINS InterPro DOMAIN/s: Protein of unknown function DUF295 (InterPro:IPR005174); BEST Arabidopsis thaliana protein match is: Protein of unknown function (DUF295) (TAIR:AT1G3016…	protein_coding			AT1G05540	AT1G05540	1:1639285-1640811	NOTEST	2.2937	0	-1.79769e+308	-1.79769e+308	0.158655	1	AT1G05540	AT1G05540	1:1639285-1640811	NOTEST	0	0	0	0	1	1	AT1G05540	AT1G05540	1:1639285-1640811	NOTEST	2.2937	0	-1.79769e+308	-1.79769e+308	0.158655	1	AT1G05540	AT1G05540	1:1639285-1640811	NOTEST	0	0	0	0	1	1
AT1G05550	AT1G05550.3	Protein of unknown function (DUF295); FUNCTIONS IN: molecular_function unknown; INVOLVED IN: biological_process unknown; LOCATED IN: cellular_component unknown; EXPRESSED IN: 6 plant structures; EXPRESSED DURING: 4 anthesis, petal differentiation and expansion stage, E expanded cotyledon stage, D bilateral stage; CONTAINS InterPro DOMAIN/s: Protein of unknown function DUF295 (InterPro:IPR005174);…	protein_coding			AT1G05550	AT1G05550	1:1640958-1643917	NOTEST	0	0	0	0	1	1	AT1G05550	AT1G05550	1:1640958-1643917	NOTEST	0	0	0	0	1	1	AT1G05550	AT1G05550	1:1640958-1643917	NOTEST	0	0	0	0	1	1	AT1G05550	AT1G05550	1:1640958-1643917	NOTEST	0	0	0	0	1	1
AT1G05560	AT1G05560.1	A UDP-glucose transferase localized in the phragmoplast. It has been co-purified with the callose synthase complex and may transfer UDP-glucose from sucrose synthase to the callose synthase and thus help form a substrate channel for the synthesis of callose at the forming cell plate. Induced by salicylic acid. Independent of NPR1 for their induction by salicylic acid. UGT1 encodes a protein with …	protein_coding	UDP-GLUCOSYLTRANSFERASE 75B1 (UGT75B1)	UDP-GLUCOSE TRANSFERASE 1 (UGT1);UDP-GLUCOSYLTRANSFERASE 75B1 (UGT75B1)	AT1G05560	UGT1	1:1645497-1647162	NOTEST	2.84274	0	-1.79769e+308	-1.79769e+308	0.142525	1	AT1G05560	UGT1	1:1645497-1647162	OK	14.3204	5.86764	-1.28722	0.993656	0.32039	0.50136	AT1G05560	UGT1	1:1645497-1647162	OK	2.84274	14.3204	2.33272	-1.6246	0.104249	0.263704	AT1G05560	UGT1	1:1645497-1647162	NOTEST	0	5.86764	1.79769e+308	1.79769e+308	0.0989722	1
AT1G05562	AT1G05562.1	Potential natural antisense gene, locus overlaps with AT1G05560	other_rna			AT1G05562	AT1G05562	1:1645497-1647162	OK	28.6761	28.7094	0.00167329	-0.00157692	0.998742	0.999815	AT1G05562	AT1G05562	1:1645497-1647162	OK	65.8976	102.828	0.641931	-0.911401	0.362084	0.541585	AT1G05562	AT1G05562	1:1645497-1647162	OK	28.6761	65.8976	1.20038	-1.31008	0.190169	0.378439	AT1G05562	AT1G05562	1:1645497-1647162	OK	28.7094	102.828	1.84063	-1.91021	0.0561063	0.191049
AT1G05570	AT1G05570.1	Encodes a callose synthase 1 catalytic subunit . Member of Glycosyltransferase Family- 48.	protein_coding	CALLOSE SYNTHASE 1 (CALS1)	CALLOSE SYNTHASE 1 (CALS1); (ATGSL06);GLUCAN SYNTHASE-LIKE 6 (GSL6); (ATGSL6); (GSL06)	AT1G05570	ATGSL06	1:1647705-1659437	NOTEST	6.00367	2.19002	-1.4549	1.25382	0.209908	1	AT1G05570	ATGSL06	1:1647705-1659437	OK	10.4257	3.56592	-1.5478	1.43652	0.150855	0.307177	AT1G05570	ATGSL06	1:1647705-1659437	OK	6.00367	10.4257	0.796224	-0.856917	0.391491	0.589817	AT1G05570	ATGSL06	1:1647705-1659437	NOTEST	2.19002	3.56592	0.703327	-0.532728	0.594222	1
AT1G05575	AT1G05575.1	unknown protein; FUNCTIONS IN: molecular_function unknown; INVOLVED IN: anaerobic respiration; LOCATED IN: endomembrane system; EXPRESSED IN: 17 plant structures; EXPRESSED DURING: 9 growth stages; BEST Arabidopsis thaliana protein match is: unknown protein (TAIR:AT2G31945.1); Has 63 Blast hits to 63 proteins in 10 species: Archae - 0; Bacteria - 0; Metazoa - 0; Fungi - 0; Plants - 63; Viruses - …	protein_coding			AT1G05575	AT1G05575	1:1661690-1662187	NOTEST	3.02904	0	-1.79769e+308	-1.79769e+308	0.158655	1	AT1G05575	AT1G05575	1:1661690-1662187	NOTEST	0	3.10405	1.79769e+308	1.79769e+308	0.158655	1	AT1G05575	AT1G05575	1:1661690-1662187	NOTEST	3.02904	0	-1.79769e+308	-1.79769e+308	0.158655	1	AT1G05575	AT1G05575	1:1661690-1662187	NOTEST	0	3.10405	1.79769e+308	1.79769e+308	0.158655	1
AT1G05577	AT1G05577.1	CONTAINS InterPro DOMAIN/s: Protein of unknown function DUF966 (InterPro:IPR010369), Uncharacterised conserved protein UCP031043 (InterPro:IPR021182); BEST Arabidopsis thaliana protein match is: Domain of unknown function (DUF966) (TAIR:AT5G59790.1); Has 167 Blast hits to 166 proteins in 16 species: Archae - 0; Bacteria - 0; Metazoa - 0; Fungi - 0; Plants - 166; Viruses - 0; Other Eukaryotes - 1 …	protein_coding			AT1G05577	AT1G05577	1:1662369-1664398	NOTEST	0	0	0	0	1	1	AT1G05577	AT1G05577	1:1662369-1664398	NOTEST	0	0	0	0	1	1	AT1G05577	AT1G05577	1:1662369-1664398	NOTEST	0	0	0	0	1	1	AT1G05577	AT1G05577	1:1662369-1664398	NOTEST	0	0	0	0	1	1
AT1G05580	AT1G05580.1	member of Putative Na+/H+ antiporter family	protein_coding	CATION/H+ EXCHANGER 23 (CHX23)	CATION/H+ EXCHANGER 23 (CHX23);CATION/H+ EXCHANGER 23 (ATCHX23)	AT1G05580	ATCHX23	1:1665432-1668904	NOTEST	0	0	0	0	1	1	AT1G05580	ATCHX23	1:1665432-1668904	NOTEST	0	0	0	0	1	1	AT1G05580	ATCHX23	1:1665432-1668904	NOTEST	0	0	0	0	1	1	AT1G05580	ATCHX23	1:1665432-1668904	NOTEST	0	0	0	0	1	1
AT1G05590	AT1G05590.1	Encodes a protein with &#946;-hexosaminidase activity (the enzyme is active with p-nitrophenyl-&#946;-N-acetylglucosaminide as substrate but displayed only a minor activity toward p-nitrophenyl-&#946;-N-acetylgalactosaminide). Chitotriose-PA was digested almost completely overnight by a 50% ammonium sulfate fraction of a supernatant yeast expressing AtHEX3.	protein_coding	BETA-HEXOSAMINIDASE 2 (HEXO2)	BETA-HEXOSAMINIDASE 3 (ATHEX3);BETA-HEXOSAMINIDASE 2 (HEXO2)	AT1G05590	HEXO2	1:1669349-1671876	NOTEST	7.97194	4.89032	-0.705003	0.533109	0.593958	1	AT1G05590	HEXO2	1:1669349-1671876	NOTEST	0	2.57927	1.79769e+308	1.79769e+308	0.124107	1	AT1G05590	HEXO2	1:1669349-1671876	NOTEST	7.97194	0	-1.79769e+308	-1.79769e+308	0.0534319	1	AT1G05590	HEXO2	1:1669349-1671876	NOTEST	4.89032	2.57927	-0.922967	0.565476	0.57175	1
AT1G05600	AT1G05600.1	Tetratricopeptide repeat (TPR)-like superfamily protein; CONTAINS InterPro DOMAIN/s: Pentatricopeptide repeat (InterPro:IPR002885); BEST Arabidopsis thaliana protein match is: Pentatricopeptide repeat (PPR) superfamily protein (TAIR:AT5G46100.1); Has 22742 Blast hits to 7544 proteins in 214 species: Archae - 0; Bacteria - 12; Metazoa - 114; Fungi - 111; Plants - 22140; Viruses - 0; Other Eukaryot…	protein_coding	EMBRYO DEFECTIVE 3101 (EMB3101)	EMBRYO DEFECTIVE 3101 (EMB3101)	AT1G05600	AT1G05600	1:1671935-1673856	NOTEST	0	0	0	0	1	1	AT1G05600	AT1G05600	1:1671935-1673856	NOTEST	0	0	0	0	1	1	AT1G05600	AT1G05600	1:1671935-1673856	NOTEST	0	0	0	0	1	1	AT1G05600	AT1G05600	1:1671935-1673856	NOTEST	0	0	0	0	1	1
AT1G05610	AT1G05610.1	Encodes the small subunit of ADP-glucose pyrophosphorylase. The small subunit is the catalytic isoform responsible for ADP-glucose pyrophosphorylase activity. The presence of the small subunit is required for large subunit stability. Two isoforms of the small subunit (ApS1 and ApS2) have been described. ApS2 is a minor small subunit isoform present in all plant tissues tested.	protein_coding	ADP-GLUCOSE PYROPHOSPHORYLASE SMALL SUBUNIT 2 (APS2)	ADP-GLUCOSE PYROPHOSPHORYLASE SMALL SUBUNIT 2 (APS2)	AT1G05610	APS2	1:1673860-1675934	NOTEST	0	0	0	0	1	1	AT1G05610	APS2	1:1673860-1675934	NOTEST	0	0	0	0	1	1	AT1G05610	APS2	1:1673860-1675934	NOTEST	0	0	0	0	1	1	AT1G05610	APS2	1:1673860-1675934	NOTEST	0	0	0	0	1	1
AT1G05615	AT1G05615.1	Domain of unknown function (DUF313) ; CONTAINS InterPro DOMAIN/s: Protein of unknown function DUF313 (InterPro:IPR005508); BEST Arabidopsis thaliana protein match is: Domain of unknown function (DUF313) (TAIR:AT2G24670.1); Has 82 Blast hits to 82 proteins in 3 species: Archae - 0; Bacteria - 0; Metazoa - 0; Fungi - 0; Plants - 82; Viruses - 0; Other Eukaryotes - 0 (source: NCBI BLink).	protein_coding			AT1G05615	AT1G05615	1:1677506-1678270	NOTEST	0	0	0	0	1	1	AT1G05615	AT1G05615	1:1677506-1678270	NOTEST	0	0	0	0	1	1	AT1G05615	AT1G05615	1:1677506-1678270	NOTEST	0	0	0	0	1	1	AT1G05615	AT1G05615	1:1677506-1678270	NOTEST	0	0	0	0	1	1
AT1G05620	AT1G05620.1	Encodes a cytosolic inosine nucleoside hydrolase. Transcript levels for this gene are elevated in older leaves suggesting that it may play a role in purine catabolism during senescence.	protein_coding	URIDINE-RIBOHYDROLASE 2 (URH2)	NUCLEOSIDE HYDROLASE 2 (NSH2);URIDINE-RIBOHYDROLASE 2 (URH2)	AT1G05620	URH2	1:1679157-1681710	OK	22.2524	0	-1.79769e+308	-1.79769e+308	0.039535	0.1848	AT1G05620	URH2	1:1679157-1681710	NOTEST	0	2.22054	1.79769e+308	1.79769e+308	0.158655	1	AT1G05620	URH2	1:1679157-1681710	OK	22.2524	0	-1.79769e+308	-1.79769e+308	0.0374402	0.190524	AT1G05620	URH2	1:1679157-1681710	NOTEST	0	2.22054	1.79769e+308	1.79769e+308	0.158655	1
AT1G05630	AT1G05630.1	Encodes an inositol polyphosphate 5-phosphatase with phosphatase activity toward only Ins(1,4,5)P3. Induced in response to ABA and wounding treatments. Expressed in young seedlings and flowers, while no transcripts were detectable in maturated roots, stems, and rosette leaves Modulates the development of cotyledon veins through its regulation of auxin homeostasis. Involved in blue light light?sti…	protein_coding	INOSITOL-POLYPHOSPHATE 5-PHOSPHATASE 13 (5PTASE13)	INOSITOL-POLYPHOSPHATE 5-PHOSPHATASE 13 (5PTASE13);ARABIDOPSIS THALIANA INOSITOL-POLYPHOSPHATE 5-PHOSPHATASE 13 (AT5PTASE13)	AT1G05630	AT5PTASE13	1:1682317-1687363	NOTEST	0	3.74483	1.79769e+308	1.79769e+308	0.0460002	1	AT1G05630	AT5PTASE13	1:1682317-1687363	NOTEST	2.23221	0.67079	-1.73454	0.992845	0.320785	1	AT1G05630	AT5PTASE13	1:1682317-1687363	NOTEST	0	2.23221	1.79769e+308	1.79769e+308	0.0547833	1	AT1G05630	AT5PTASE13	1:1682317-1687363	NOTEST	3.74483	0.67079	-2.48097	1.45273	0.146299	1
AT1G05640	AT1G05640.1	Ankyrin repeat family protein; CONTAINS InterPro DOMAIN/s: Ankyrin repeat-containing domain (InterPro:IPR020683), Ankyrin repeat (InterPro:IPR002110); BEST Arabidopsis thaliana protein match is: Ankyrin repeat family protein (TAIR:AT2G31820.1); Has 67578 Blast hits to 27690 proteins in 1106 species: Archae - 88; Bacteria - 6425; Metazoa - 32117; Fungi - 6903; Plants - 5434; Viruses - 485; Other E…	protein_coding			AT1G05640	AT1G05640	1:1687435-1689501	NOTEST	0	0	0	0	1	1	AT1G05640	AT1G05640	1:1687435-1689501	NOTEST	0	0	0	0	1	1	AT1G05640	AT1G05640	1:1687435-1689501	NOTEST	0	0	0	0	1	1	AT1G05640	AT1G05640	1:1687435-1689501	NOTEST	0	0	0	0	1	1
AT1G05650	AT1G05650.1	Pectin lyase-like superfamily protein; FUNCTIONS IN: polygalacturonase activity; INVOLVED IN: carbohydrate metabolic process; LOCATED IN: endomembrane system; CONTAINS InterPro DOMAIN/s: Pectin lyase fold/virulence factor (InterPro:IPR011050), Pectin lyase fold (InterPro:IPR012334), Glycoside hydrolase, family 28 (InterPro:IPR000743), Parallel beta-helix repeat (InterPro:IPR006626); BEST Arabidop…	protein_coding			AT1G05650	AT1G05650	1:1690263-1692126	NOTEST	0	0	0	0	1	1	AT1G05650	AT1G05650	1:1690263-1692126	NOTEST	0	0	0	0	1	1	AT1G05650	AT1G05650	1:1690263-1692126	NOTEST	0	0	0	0	1	1	AT1G05650	AT1G05650	1:1690263-1692126	NOTEST	0	0	0	0	1	1
AT1G05660	AT1G05660.1	Pectin lyase-like superfamily protein; FUNCTIONS IN: polygalacturonase activity; INVOLVED IN: carbohydrate metabolic process; LOCATED IN: endomembrane system; CONTAINS InterPro DOMAIN/s: Pectin lyase fold/virulence factor (InterPro:IPR011050), Pectin lyase fold (InterPro:IPR012334), Glycoside hydrolase, family 28 (InterPro:IPR000743), Parallel beta-helix repeat (InterPro:IPR006626); BEST Arabidop…	protein_coding			AT1G05660	AT1G05660	1:1694285-1696058	NOTEST	0	0	0	0	1	1	AT1G05660	AT1G05660	1:1694285-1696058	NOTEST	3.14303	0	-1.79769e+308	-1.79769e+308	0.100413	1	AT1G05660	AT1G05660	1:1694285-1696058	NOTEST	0	3.14303	1.79769e+308	1.79769e+308	0.0952151	1	AT1G05660	AT1G05660	1:1694285-1696058	NOTEST	0	0	0	0	1	1
AT1G05670	AT1G05670.1	Pentatricopeptide repeat (PPR-like) superfamily protein; CONTAINS InterPro DOMAIN/s: Pentatricopeptide repeat (InterPro:IPR002885); BEST Arabidopsis thaliana protein match is: Tetratricopeptide repeat (TPR)-like superfamily protein (TAIR:AT5G01110.1); Has 76919 Blast hits to 23782 proteins in 722 species: Archae - 3; Bacteria - 657; Metazoa - 3612; Fungi - 1352; Plants - 68766; Viruses - 129; Oth…	protein_coding			AT1G05670	AT1G05670	1:1697586-1701025	NOTEST	0.392708	0	-1.79769e+308	-1.79769e+308	0.237189	1	AT1G05670	AT1G05670	1:1697586-1701025	NOTEST	0	1.71473	1.79769e+308	1.79769e+308	0.123676	1	AT1G05670	AT1G05670	1:1697586-1701025	NOTEST	0.392708	0	-1.79769e+308	-1.79769e+308	0.237189	1	AT1G05670	AT1G05670	1:1697586-1701025	NOTEST	0	1.71473	1.79769e+308	1.79769e+308	0.142145	1
AT1G05675	AT1G05675.1	UDP-Glycosyltransferase superfamily protein; FUNCTIONS IN: transferase activity, transferring hexosyl groups; INVOLVED IN: metabolic process; CONTAINS InterPro DOMAIN/s: UDP-glucuronosyl/UDP-glucosyltransferase (InterPro:IPR002213); BEST Arabidopsis thaliana protein match is: Uridine diphosphate glycosyltransferase 74E2 (TAIR:AT1G05680.1).	protein_coding			AT1G05675	AT1G05675	1:1701115-1702749	NOTEST	0	0	0	0	1	1	AT1G05675	AT1G05675	1:1701115-1702749	NOTEST	6.07693	0	-1.79769e+308	-1.79769e+308	0.0677965	1	AT1G05675	AT1G05675	1:1701115-1702749	NOTEST	0	6.07693	1.79769e+308	1.79769e+308	0.051819	1	AT1G05675	AT1G05675	1:1701115-1702749	NOTEST	0	0	0	0	1	1
AT1G05680	AT1G05680.1	Encodes a UDP-glucosyltransferase, UGT74E2, that acts on IBA (indole-3-butyric acid) and affects auxin homeostasis. The transcript and protein levels of this enzyme are strongly induced by H2O2 and may allow integration of ROS (reactive oxygen species) and auxin signaling. This enzyme can also transfer glycosyl groups to several compounds related to the explosive TNT when this synthetic compound …	protein_coding	URIDINE DIPHOSPHATE GLYCOSYLTRANSFERASE 74E2 (UGT74E2)	URIDINE DIPHOSPHATE GLYCOSYLTRANSFERASE 74E2 (UGT74E2)	AT1G05680	UGT74E2	1:1703091-1704691	NOTEST	1.57687	0	-1.79769e+308	-1.79769e+308	0.158655	1	AT1G05680	UGT74E2	1:1703091-1704691	NOTEST	0	0	0	0	1	1	AT1G05680	UGT74E2	1:1703091-1704691	NOTEST	1.57687	0	-1.79769e+308	-1.79769e+308	0.158655	1	AT1G05680	UGT74E2	1:1703091-1704691	NOTEST	0	0	0	0	1	1
AT1G05690	AT1G05690.1	BTB and TAZ domain protein. Acts redunantly with BT1 and BT2 during female gametophyte development. Acts with BT2 during male gametophyte development.	protein_coding	BTB AND TAZ DOMAIN PROTEIN 3 (bt3)	BTB AND TAZ DOMAIN PROTEIN 3 (bt3)	AT1G05690	BT3	1:1707010-1709347	NOTEST	0	0	0	0	1	1	AT1G05690	BT3	1:1707010-1709347	NOTEST	0	0	0	0	1	1	AT1G05690	BT3	1:1707010-1709347	NOTEST	0	0	0	0	1	1	AT1G05690	BT3	1:1707010-1709347	NOTEST	0	0	0	0	1	1
AT1G05700	AT1G05700.1	Leucine-rich repeat transmembrane protein kinase protein; FUNCTIONS IN: kinase activity; INVOLVED IN: protein amino acid phosphorylation; LOCATED IN: endomembrane system; EXPRESSED IN: shoot, stem, hypocotyl, root; CONTAINS InterPro DOMAIN/s: Protein kinase, ATP binding site (InterPro:IPR017441), Protein kinase, catalytic domain (InterPro:IPR000719), Leucine-rich repeat (InterPro:IPR001611), Seri…	protein_coding			AT1G05700	AT1G05700	1:1709795-1713245	NOTEST	1.02098	0	-1.79769e+308	-1.79769e+308	0.158655	1	AT1G05700	AT1G05700	1:1709795-1713245	NOTEST	0	0	0	0	1	1	AT1G05700	AT1G05700	1:1709795-1713245	NOTEST	1.02098	0	-1.79769e+308	-1.79769e+308	0.158655	1	AT1G05700	AT1G05700	1:1709795-1713245	NOTEST	0	0	0	0	1	1
AT1G05710	AT1G05710.2	basic helix-loop-helix (bHLH) DNA-binding superfamily protein; FUNCTIONS IN: sequence-specific DNA binding transcription factor activity; INVOLVED IN: response to ethylene stimulus, regulation of transcription; LOCATED IN: nucleus; EXPRESSED IN: 22 plant structures; EXPRESSED DURING: 13 growth stages; CONTAINS InterPro DOMAIN/s: Helix-loop-helix DNA-binding domain (InterPro:IPR001092), Helix-loop…	protein_coding			AT1G05710	AT1G05710	1:1714949-1717276	NOTEST	0	0	0	0	1	1	AT1G05710	AT1G05710	1:1714949-1717276	OK	0	30.6308	1.79769e+308	1.79769e+308	0.0449066	0.192493	AT1G05710	AT1G05710	1:1714949-1717276	NOTEST	0	0	0	0	1	1	AT1G05710	AT1G05710	1:1714949-1717276	OK	0	30.6308	1.79769e+308	1.79769e+308	0.0445383	0.191049
AT1G05720	AT1G05720.1	selenoprotein family protein; FUNCTIONS IN: selenium binding; INVOLVED IN: biological_process unknown; LOCATED IN: endomembrane system; EXPRESSED IN: 22 plant structures; EXPRESSED DURING: 13 growth stages; CONTAINS InterPro DOMAIN/s: Sep15/SelM redox (InterPro:IPR014912); Has 200 Blast hits to 200 proteins in 73 species: Archae - 0; Bacteria - 0; Metazoa - 137; Fungi - 0; Plants - 49; Viruses - …	protein_coding			AT1G05720	AT1G05720	1:1717446-1720303	NOTEST	6.40864	0	-1.79769e+308	-1.79769e+308	0.142525	1	AT1G05720	AT1G05720	1:1717446-1720303	NOTEST	1.69819	0	-1.79769e+308	-1.79769e+308	0.158655	1	AT1G05720	AT1G05720	1:1717446-1720303	NOTEST	6.40864	1.69819	-1.91602	1.00394	0.31541	1	AT1G05720	AT1G05720	1:1717446-1720303	NOTEST	0	0	0	0	1	1
AT1G05730	AT1G05730.1	Eukaryotic protein of unknown function (DUF842); CONTAINS InterPro DOMAIN/s: Protein of unknown function DUF842, eukaryotic (InterPro:IPR008560); BEST Arabidopsis thaliana protein match is: Eukaryotic protein of unknown function (DUF842) (TAIR:AT2G31725.1); Has 245 Blast hits to 245 proteins in 78 species: Archae - 0; Bacteria - 0; Metazoa - 169; Fungi - 0; Plants - 65; Viruses - 0; Other Eukaryo…	protein_coding			AT1G05730	AT1G05730	1:1717446-1720303	OK	2.29916	10.5501	2.19807	-1.29384	0.19572	0.374267	AT1G05730	AT1G05730	1:1717446-1720303	NOTEST	0	0	0	0	1	1	AT1G05730	AT1G05730	1:1717446-1720303	NOTEST	2.29916	0	-1.79769e+308	-1.79769e+308	0.158655	1	AT1G05730	AT1G05730	1:1717446-1720303	OK	10.5501	0	-1.79769e+308	-1.79769e+308	0.0648572	0.192057
AT1G05740	AT1G05740.1	Eukaryotic protein of unknown function (DUF842); CONTAINS InterPro DOMAIN/s: Protein of unknown function DUF842, eukaryotic (InterPro:IPR008560); BEST Arabidopsis thaliana protein match is: Eukaryotic protein of unknown function (DUF842) (TAIR:AT1G05730.1); Has 144 Blast hits to 144 proteins in 44 species: Archae - 0; Bacteria - 0; Metazoa - 83; Fungi - 0; Plants - 58; Viruses - 0; Other Eukaryot…	protein_coding			AT1G05740	AT1G05740	1:1720673-1721309	NOTEST	0	0	0	0	1	1	AT1G05740	AT1G05740	1:1720673-1721309	NOTEST	0	0	0	0	1	1	AT1G05740	AT1G05740	1:1720673-1721309	NOTEST	0	0	0	0	1	1	AT1G05740	AT1G05740	1:1720673-1721309	NOTEST	0	0	0	0	1	1
AT1G05750	AT1G05750.1	Encodes a pentatricopeptide repeat protein required for editing of rpoA and clpP chloroplast transcripts.	protein_coding	PIGMENT DEFECTIVE 247 (PDE247)	(CLB19);PIGMENT DEFECTIVE 247 (PDE247)	AT1G05750	PDE247	1:1721508-1724734	NOTEST	0.842501	0	-1.79769e+308	-1.79769e+308	0.158655	1	AT1G05750	PDE247	1:1721508-1724734	NOTEST	0	0	0	0	1	1	AT1G05750	PDE247	1:1721508-1724734	NOTEST	0.842501	0	-1.79769e+308	-1.79769e+308	0.158655	1	AT1G05750	PDE247	1:1721508-1724734	NOTEST	0	0	0	0	1	1
AT1G05760	AT1G05760.1	Specifically restrict the long-distance movement of tobacco etch potyvirus (TEV) without involving either hypersensitive cell death or systemic acquired resistance	protein_coding	RESTRICTED TEV MOVEMENT 1 (RTM1)	RESTRICTED TEV MOVEMENT 1 (RTM1)	AT1G05760	RTM1	1:1721508-1724734	NOTEST	0	0	0	0	1	1	AT1G05760	RTM1	1:1721508-1724734	NOTEST	0	0	0	0	1	1	AT1G05760	RTM1	1:1721508-1724734	NOTEST	0	0	0	0	1	1	AT1G05760	RTM1	1:1721508-1724734	NOTEST	0	0	0	0	1	1
AT1G05770	AT1G05770.1	Mannose-binding lectin superfamily protein; CONTAINS InterPro DOMAIN/s: Mannose-binding lectin (InterPro:IPR001229); BEST Arabidopsis thaliana protein match is: Mannose-binding lectin superfamily protein (TAIR:AT1G05760.1); Has 502 Blast hits to 381 proteins in 24 species: Archae - 0; Bacteria - 0; Metazoa - 0; Fungi - 0; Plants - 502; Viruses - 0; Other Eukaryotes - 0 (source: NCBI BLink).	protein_coding			AT1G05770	AT1G05770	1:1725387-1726283	NOTEST	0	0	0	0	1	1	AT1G05770	AT1G05770	1:1725387-1726283	NOTEST	0	0	0	0	1	1	AT1G05770	AT1G05770	1:1725387-1726283	NOTEST	0	0	0	0	1	1	AT1G05770	AT1G05770	1:1725387-1726283	NOTEST	0	0	0	0	1	1
AT1G05780	AT1G05780.1	Vacuolar ATPase assembly integral membrane protein VMA21-like domain; FUNCTIONS IN: molecular_function unknown; INVOLVED IN: biological_process unknown; LOCATED IN: endomembrane system; CONTAINS InterPro DOMAIN/s: Vacuolar ATPase assembly integral membrane protein VMA21-like domain (InterPro:IPR019013); BEST Arabidopsis thaliana protein match is: Vacuolar ATPase assembly integral membrane protein…	protein_coding			AT1G05780	AT1G05780	1:1726607-1728404	NOTEST	10.1028	0	-1.79769e+308	-1.79769e+308	0.125675	1	AT1G05780	AT1G05780	1:1726607-1728404	NOTEST	0	0	0	0	1	1	AT1G05780	AT1G05780	1:1726607-1728404	NOTEST	10.1028	0	-1.79769e+308	-1.79769e+308	0.10565	1	AT1G05780	AT1G05780	1:1726607-1728404	NOTEST	0	0	0	0	1	1
AT1G05785	AT1G05785.1	Got1/Sft2-like vescicle transport protein family; FUNCTIONS IN: molecular_function unknown; INVOLVED IN: vesicle-mediated transport; LOCATED IN: cellular_component unknown; CONTAINS InterPro DOMAIN/s: Vesicle transport protein, Got1/SFT2-like (InterPro:IPR007305); BEST Arabidopsis thaliana protein match is: Got1/Sft2-like vescicle transport protein family (TAIR:AT5G01430.2); Has 450 Blast hits to…	protein_coding			AT1G05785	AT1G05785	1:1730248-1732626	NOTEST	4.27861	0	-1.79769e+308	-1.79769e+308	0.158655	1	AT1G05785	AT1G05785	1:1730248-1732626	NOTEST	0	0	0	0	1	1	AT1G05785	AT1G05785	1:1730248-1732626	NOTEST	4.27861	0	-1.79769e+308	-1.79769e+308	0.158655	1	AT1G05785	AT1G05785	1:1730248-1732626	NOTEST	0	0	0	0	1	1
AT1G05790	AT1G05790.1	lipase class 3 family protein; FUNCTIONS IN: triglyceride lipase activity; INVOLVED IN: lipid metabolic process; LOCATED IN: endomembrane system; EXPRESSED IN: 24 plant structures; EXPRESSED DURING: 15 growth stages; CONTAINS InterPro DOMAIN/s: Lipase, class 3 (InterPro:IPR002921); BEST Arabidopsis thaliana protein match is: alpha/beta-Hydrolases superfamily protein (TAIR:AT2G42450.1); Has 496 Bl…	protein_coding			AT1G05790	AT1G05790	1:1732870-1737489	OK	2.64803	10.5715	1.99719	-1.31072	0.189952	0.366907	AT1G05790	AT1G05790	1:1732870-1737489	OK	0	16.7538	1.79769e+308	1.79769e+308	0.0348283	0.180418	AT1G05790	AT1G05790	1:1732870-1737489	NOTEST	2.64803	0	-1.79769e+308	-1.79769e+308	0.120946	1	AT1G05790	AT1G05790	1:1732870-1737489	OK	10.5715	16.7538	0.664302	-0.575614	0.564876	0.719522
AT1G05800	AT1G05800.1	Encodes a galactolipase. Located in the chloroplast. Involved in the initial step of jasmonic acid biosynthesis. Expressed in vegetative tissues and is necessary for the biosynthesis of basal-level JAs in vegetative tissues.	protein_coding	DONGLE (DGL)	DONGLE (DGL)	AT1G05800	DGL	1:1741203-1742619	NOTEST	0	0	0	0	1	1	AT1G05800	DGL	1:1741203-1742619	NOTEST	0	0	0	0	1	1	AT1G05800	DGL	1:1741203-1742619	NOTEST	0	0	0	0	1	1	AT1G05800	DGL	1:1741203-1742619	NOTEST	0	0	0	0	1	1
AT1G05805	AT1G05805.1	basic helix-loop-helix (bHLH) DNA-binding superfamily protein; FUNCTIONS IN: DNA binding, sequence-specific DNA binding transcription factor activity; INVOLVED IN: regulation of transcription; LOCATED IN: cytosol; EXPRESSED IN: 24 plant structures; EXPRESSED DURING: 13 growth stages; CONTAINS InterPro DOMAIN/s: Helix-loop-helix DNA-binding domain (InterPro:IPR001092), Helix-loop-helix DNA-binding…	protein_coding			AT1G05805	AT1G05805	1:1744772-1747693	NOTEST	3.80794	2.23819	-0.76668	0.401718	0.687892	1	AT1G05805	AT1G05805	1:1744772-1747693	OK	22.2777	4.83704	-2.2034	1.65037	0.0988679	0.23692	AT1G05805	AT1G05805	1:1744772-1747693	OK	3.80794	22.2777	2.54851	-1.80405	0.0712235	0.214045	AT1G05805	AT1G05805	1:1744772-1747693	NOTEST	2.23819	4.83704	1.11179	-0.614546	0.538854	1
AT1G05810	AT1G05810.1	RAB GTPase homolog A5E (RABA5E); FUNCTIONS IN: GTP binding; INVOLVED IN: protein transport, small GTPase mediated signal transduction; LOCATED IN: chloroplast; EXPRESSED IN: 23 plant structures; EXPRESSED DURING: 13 growth stages; CONTAINS InterPro DOMAIN/s: Ras GTPase (InterPro:IPR001806), Small GTP-binding protein (InterPro:IPR005225), Small GTPase (InterPro:IPR020851), Ras (InterPro:IPR013753)…	protein_coding	RAB GTPASE HOMOLOG A5E (RABA5E)	(ARA); (ARA-1);RAB GTPASE HOMOLOG A5E (RABA5E);ARABIDOPSIS THALIANA RAB GTPASE HOMOLOG A5E (ATRABA5E); (ATRAB11D)	AT1G05810	ATRAB11D	1:1748313-1749460	NOTEST	0	0	0	0	1	1	AT1G05810	ATRAB11D	1:1748313-1749460	NOTEST	0.742218	0	-1.79769e+308	-1.79769e+308	0.158655	1	AT1G05810	ATRAB11D	1:1748313-1749460	NOTEST	0	0.742218	1.79769e+308	1.79769e+308	0.158655	1	AT1G05810	ATRAB11D	1:1748313-1749460	NOTEST	0	0	0	0	1	1
AT1G05820	AT1G05820.1	SIGNAL PEPTIDE PEPTIDASE-LIKE 5 (SPPL5); FUNCTIONS IN: peptidase activity, aspartic-type endopeptidase activity; INVOLVED IN: proteolysis; LOCATED IN: endomembrane system, integral to membrane; CONTAINS InterPro DOMAIN/s: Protease-associated PA (InterPro:IPR003137), Peptidase A22, presenilin signal peptide (InterPro:IPR006639), Peptidase A22B, signal peptide peptidase (InterPro:IPR007369); BEST A…	protein_coding	SIGNAL PEPTIDE PEPTIDASE-LIKE 5 (SPPL5)	ARABIDOPSIS THALIANA SIGNAL PEPTIDE PEPTIDASE-LIKE 5 (ATSPPL5);SIGNAL PEPTIDE PEPTIDASE-LIKE 5 (SPPL5)	AT1G05820	SPPL5	1:1749681-1753990	NOTEST	0	0	0	0	1	1	AT1G05820	SPPL5	1:1749681-1753990	NOTEST	0	0	0	0	1	1	AT1G05820	SPPL5	1:1749681-1753990	NOTEST	0	0	0	0	1	1	AT1G05820	SPPL5	1:1749681-1753990	NOTEST	0	0	0	0	1	1
AT1G05830	AT1G05830.1	Encodes a homolog of trithorax, a histone-lysine N-methyltransferase. Paralog of ATX1. Unlike ATX1 which is involved in trimethylating of histone H3-mysine 4, ATX2 is involved in dimethylating of histone H3-lysine 4. ATX1 and ATX2 influence the expression of largely nonoverlapping gene sets. The expression pattern of ATX2 is also different from that of ATX1.	protein_coding	TRITHORAX-LIKE PROTEIN 2 (ATX2)	SET DOMAIN PROTEIN 30 (SDG30);TRITHORAX-LIKE PROTEIN 2 (ATX2)	AT1G05830	ATX2	1:1754243-1761817	OK	3.95808	37.0814	3.22782	-2.98513	0.00283455	0.100262	AT1G05830	ATX2	1:1754243-1761817	NOTEST	4.37329	4.50727	0.043532	-0.0340176	0.972863	1	AT1G05830	ATX2	1:1754243-1761817	NOTEST	3.95808	4.37329	0.143921	-0.120234	0.904298	1	AT1G05830	ATX2	1:1754243-1761817	OK	37.0814	4.50727	-3.04037	2.79481	0.00519307	0.115925
AT1G05835	AT1G05835.1	PHD finger protein; LOCATED IN: endomembrane system; BEST Arabidopsis thaliana protein match is: unknown protein (TAIR:AT1G32583.1); Has 93 Blast hits to 91 proteins in 14 species: Archae - 0; Bacteria - 0; Metazoa - 0; Fungi - 0; Plants - 93; Viruses - 0; Other Eukaryotes - 0 (source: NCBI BLink).	protein_coding			AT1G05835	AT1G05835	1:1762223-1766281	OK	22.9567	0	-1.79769e+308	-1.79769e+308	0.0912112	0.235428	AT1G05835	AT1G05835	1:1762223-1766281	NOTEST	0	2.88421	1.79769e+308	1.79769e+308	0.158655	1	AT1G05835	AT1G05835	1:1762223-1766281	OK	22.9567	0	-1.79769e+308	-1.79769e+308	0.0753814	0.218938	AT1G05835	AT1G05835	1:1762223-1766281	NOTEST	0	2.88421	1.79769e+308	1.79769e+308	0.158655	1
AT1G05840	AT1G05840.1	Eukaryotic aspartyl protease family protein; FUNCTIONS IN: aspartic-type endopeptidase activity; INVOLVED IN: proteolysis; LOCATED IN: anchored to membrane; EXPRESSED IN: 23 plant structures; EXPRESSED DURING: 15 growth stages; CONTAINS InterPro DOMAIN/s: Peptidase aspartic, catalytic (InterPro:IPR009007), Peptidase aspartic (InterPro:IPR021109), Peptidase A1 (InterPro:IPR001461); BEST Arabidopsi…	protein_coding			AT1G05840	AT1G05840	1:1762223-1766281	NOTEST	9.62163	6.27123	-0.617534	0.46035	0.645265	1	AT1G05840	AT1G05840	1:1762223-1766281	NOTEST	4.019	5.81075	0.531887	-0.356175	0.72171	1	AT1G05840	AT1G05840	1:1762223-1766281	NOTEST	9.62163	4.019	-1.25944	0.950929	0.34164	1	AT1G05840	AT1G05840	1:1762223-1766281	NOTEST	6.27123	5.81075	-0.110024	0.0727103	0.942037	1
AT1G05850	AT1G05850.1	Encodes an endo chitinase-like protein AtCTL1. Essential for tolerance to heat, salt and drought stresses. Also involved in root hair development, cell expansion and response to cytokinin. Allelic to erh2. 11 alleles described in Hauser (1995). Mutant is defective in acquired thermotolerance, appears semidwarf throughout its life cycle and has extra lateral branches. There are two EMS alleles. Ex…	protein_coding	POM-POM1 (POM1)	POM-POM1 (POM1);ECTOPIC ROOT HAIR 2 (ERH2);ECTOPIC DEPOSITION OF LIGNIN IN PITH 1 (ELP1); (ATCTL1);ECTOPIC DEPOSITION OF LIGNIN IN PITH (ELP);SENSITIVE TO HOT TEMPERATURES 2 (HOT2);CHITINASE-LIKE PROTEIN 1 (CTL1)	AT1G05850	ATCTL1	1:1766502-1768695	OK	180.804	189.123	0.0648992	-0.101835	0.918888	0.961968	AT1G05850	ATCTL1	1:1766502-1768695	OK	185.685	103.605	-0.841771	1.48574	0.137347	0.288823	AT1G05850	ATCTL1	1:1766502-1768695	OK	180.804	185.685	0.0384318	-0.0714145	0.943068	0.97214	AT1G05850	ATCTL1	1:1766502-1768695	OK	189.123	103.605	-0.868239	1.25117	0.210874	0.377595
AT1G05860	AT1G05860.1	unknown protein; FUNCTIONS IN: molecular_function unknown; INVOLVED IN: biological_process unknown; LOCATED IN: chloroplast; EXPRESSED IN: 20 plant structures; EXPRESSED DURING: 11 growth stages; BEST Arabidopsis thaliana protein match is: unknown protein (TAIR:AT2G31600.1); Has 101 Blast hits to 100 proteins in 32 species: Archae - 0; Bacteria - 0; Metazoa - 28; Fungi - 2; Plants - 66; Viruses -…	protein_coding			AT1G05860	AT1G05860	1:1769013-1771115	NOTEST	0	0	0	0	1	1	AT1G05860	AT1G05860	1:1769013-1771115	OK	0	17.9607	1.79769e+308	1.79769e+308	0.0648572	0.199501	AT1G05860	AT1G05860	1:1769013-1771115	NOTEST	0	0	0	0	1	1	AT1G05860	AT1G05860	1:1769013-1771115	OK	0	17.9607	1.79769e+308	1.79769e+308	0.0648572	0.192057
AT1G05870	AT1G05870.1	Protein of unknown function (DUF1685); FUNCTIONS IN: molecular_function unknown; INVOLVED IN: N-terminal protein myristoylation; LOCATED IN: cellular_component unknown; CONTAINS InterPro DOMAIN/s: Protein of unknown function DUF1685 (InterPro:IPR012881); BEST Arabidopsis thaliana protein match is: Protein of unknown function (DUF1685) (TAIR:AT2G31560.2); Has 270 Blast hits to 270 proteins in 15 s…	protein_coding			AT1G05870	AT1G05870	1:1771456-1773293	NOTEST	2.80831	0	-1.79769e+308	-1.79769e+308	0.158655	1	AT1G05870	AT1G05870	1:1771456-1773293	OK	28.4701	32.2424	0.179514	-0.15799	0.874465	0.933679	AT1G05870	AT1G05870	1:1771456-1773293	OK	2.80831	28.4701	3.34167	-2.08681	0.0369053	0.190524	AT1G05870	AT1G05870	1:1771456-1773293	OK	0	32.2424	1.79769e+308	1.79769e+308	0.0491022	0.191049
AT1G05880	AT1G05880.2	Encodes ARI12 (ARIADNE 12). ARI12 belongs to a family of ?RING between RING fingers' (RBR) domain proteins with E3 ligase activity. Expression of ARI12 is induced by UV-B exposure.	protein_coding	ARIADNE 12 (ARI12)	ARIADNE 12 (ARI12)	AT1G05880	ARI12	1:1775642-1778553	NOTEST	0	0	0	0	1	1	AT1G05880	ARI12	1:1775642-1778553	NOTEST	0	0	0	0	1	1	AT1G05880	ARI12	1:1775642-1778553	NOTEST	0	0	0	0	1	1	AT1G05880	ARI12	1:1775642-1778553	NOTEST	0	0	0	0	1	1
AT1G05890	AT1G05890.2	ARIADNE 5 (ARI5); FUNCTIONS IN: zinc ion binding; EXPRESSED IN: 23 plant structures; EXPRESSED DURING: 15 growth stages; CONTAINS InterPro DOMAIN/s: Zinc finger, C6HC-type (InterPro:IPR002867), Zinc finger, RING-type (InterPro:IPR001841); BEST Arabidopsis thaliana protein match is: IBR domain-containing protein (TAIR:AT2G31510.1).	protein_coding	ARIADNE 5 (ARI5)	ARIADNE 5 (ARI5)	AT1G05890	ATARI5	1:1779255-1784529	OK	9.60166	58.2194	2.60014	-2.62633	0.00863116	0.143301	AT1G05890	ATARI5	1:1779255-1784529	OK	47.0005	5.6596	-3.0539	2.76475	0.00569657	0.0964551	AT1G05890	ATARI5	1:1779255-1784529	OK	9.60166	47.0005	2.29132	-2.41684	0.0156559	0.159431	AT1G05890	ATARI5	1:1779255-1784529	OK	58.2194	5.6596	-3.36273	2.86563	0.00416174	0.10935
AT1G05894	AT1G05894.1	unknown protein; LOCATED IN: chloroplast; BEST Arabidopsis thaliana protein match is: unknown protein (TAIR:AT2G31480.1); Has 35333 Blast hits to 34131 proteins in 2444 species: Archae - 798; Bacteria - 22429; Metazoa - 974; Fungi - 991; Plants - 531; Viruses - 0; Other Eukaryotes - 9610 (source: NCBI BLink).	protein_coding			AT1G05894	AT1G05894	1:1784802-1786292	NOTEST	0	0	0	0	1	1	AT1G05894	AT1G05894	1:1784802-1786292	NOTEST	0	0	0	0	1	1	AT1G05894	AT1G05894	1:1784802-1786292	NOTEST	0	0	0	0	1	1	AT1G05894	AT1G05894	1:1784802-1786292	NOTEST	0	0	0	0	1	1
AT1G05900	AT1G05900.2	endonuclease III 2 (NTH2); CONTAINS InterPro DOMAIN/s: DNA glycosylase (InterPro:IPR011257), Helix-hairpin-helix DNA-binding motif, class 1 (InterPro:IPR003583), Endonuclease III-like, iron-sulphur cluster loop motif (InterPro:IPR003651), Endonuclease III, conserved site-2 (InterPro:IPR004036), Helix-hairpin-helix motif (InterPro:IPR000445), HhH-GPD domain (InterPro:IPR003265); BEST Arabidopsis t…	protein_coding	ENDONUCLEASE III 2 (NTH2)	ENDONUCLEASE III 2 (NTH2); (ATNTH2)	AT1G05900	NTH2	1:1786855-1789676	NOTEST	5.83402	0	-1.79769e+308	-1.79769e+308	0.110336	1	AT1G05900	NTH2	1:1786855-1789676	NOTEST	2.90519	0	-1.79769e+308	-1.79769e+308	0.100677	1	AT1G05900	NTH2	1:1786855-1789676	NOTEST	5.83402	2.90519	-1.00586	0.644494	0.519255	1	AT1G05900	NTH2	1:1786855-1789676	NOTEST	0	0	0	0	1	1
AT1G05910	AT1G05910.1	cell division cycle protein 48-related / CDC48-related; FUNCTIONS IN: nucleoside-triphosphatase activity, nucleotide binding, ATP binding; EXPRESSED IN: 17 plant structures; EXPRESSED DURING: 7 growth stages; CONTAINS InterPro DOMAIN/s: ATPase, AAA-type, core (InterPro:IPR003959), ATPase, AAA+ type, core (InterPro:IPR003593), ATPase, AAA-type, conserved site (InterPro:IPR003960), Bromodomain (Int…	protein_coding			AT1G05910	AT1G05910	1:1790223-1796647	NOTEST	0.613764	0	-1.79769e+308	-1.79769e+308	0.158655	1	AT1G05910	AT1G05910	1:1790223-1796647	NOTEST	2.30556	6.73535	1.54663	-1.18806	0.234811	1	AT1G05910	AT1G05910	1:1790223-1796647	NOTEST	0.613764	2.30556	1.90936	-1.13302	0.257207	1	AT1G05910	AT1G05910	1:1790223-1796647	NOTEST	0	6.73535	1.79769e+308	1.79769e+308	0.0505208	1
AT1G05920	AT1G05920.1	FUNCTIONS IN: DNA binding; INVOLVED IN: regulation of transcription, DNA-dependent; LOCATED IN: cellular_component unknown; CONTAINS InterPro DOMAIN/s: Protein of unknown function DUF313 (InterPro:IPR005508), Transcriptional factor B3 (InterPro:IPR003340); BEST Arabidopsis thaliana protein match is: Domain of unknown function (DUF313) (TAIR:AT3G24850.1); Has 196 Blast hits to 185 proteins in 22 s…	protein_coding			AT1G05920	AT1G05920	1:1796777-1798254	NOTEST	0	0	0	0	1	1	AT1G05920	AT1G05920	1:1796777-1798254	NOTEST	0	0	0	0	1	1	AT1G05920	AT1G05920	1:1796777-1798254	NOTEST	0	0	0	0	1	1	AT1G05920	AT1G05920	1:1796777-1798254	NOTEST	0	0	0	0	1	1
AT1G05925	AT1G05925.1	unknown protein; LOCATED IN: endomembrane system; Has 30201 Blast hits to 17322 proteins in 780 species: Archae - 12; Bacteria - 1396; Metazoa - 17338; Fungi - 3422; Plants - 5037; Viruses - 0; Other Eukaryotes - 2996 (source: NCBI BLink).	protein_coding			AT1G05925	AT1G05925	1:1798900-1799062	NOTEST	0	0	0	0	1	1	AT1G05925	AT1G05925	1:1798900-1799062	NOTEST	0	0	0	0	1	1	AT1G05925	AT1G05925	1:1798900-1799062	NOTEST	0	0	0	0	1	1	AT1G05925	AT1G05925	1:1798900-1799062	NOTEST	0	0	0	0	1	1
AT1G05930	AT1G05930.1	FUNCTIONS IN: DNA binding; INVOLVED IN: regulation of transcription, DNA-dependent; LOCATED IN: cellular_component unknown; CONTAINS InterPro DOMAIN/s: Protein of unknown function DUF313 (InterPro:IPR005508), Transcriptional factor B3 (InterPro:IPR003340); BEST Arabidopsis thaliana protein match is: Domain of unknown function (DUF313) (TAIR:AT3G24850.1); Has 119 Blast hits to 119 proteins in 5 sp…	protein_coding			AT1G05930	AT1G05930	1:1799417-1800933	NOTEST	0	0	0	0	1	1	AT1G05930	AT1G05930	1:1799417-1800933	NOTEST	0	0	0	0	1	1	AT1G05930	AT1G05930	1:1799417-1800933	NOTEST	0	0	0	0	1	1	AT1G05930	AT1G05930	1:1799417-1800933	NOTEST	0	0	0	0	1	1
AT1G05940	AT1G05940.1	Encodes a member of the cationic amino acid transporter (CAT) subfamily of amino acid polyamine choline transporters.	protein_coding	CATIONIC AMINO ACID TRANSPORTER 9 (CAT9)	CATIONIC AMINO ACID TRANSPORTER 9 (CAT9)	AT1G05940	CAT9	1:1801161-1803984	OK	6.28059	12.9142	1.03998	-0.780945	0.434835	0.625306	AT1G05940	CAT9	1:1801161-1803984	OK	23.496	17.7777	-0.402348	0.372675	0.709391	0.824012	AT1G05940	CAT9	1:1801161-1803984	OK	6.28059	23.496	1.90344	-1.60676	0.108107	0.26881	AT1G05940	CAT9	1:1801161-1803984	OK	12.9142	17.7777	0.461114	-0.38345	0.701386	0.818435
AT1G05950	AT1G05950.1	unknown protein; Has 50 Blast hits to 45 proteins in 14 species: Archae - 5; Bacteria - 0; Metazoa - 4; Fungi - 0; Plants - 34; Viruses - 0; Other Eukaryotes - 7 (source: NCBI BLink).	protein_coding			AT1G05950	AT1G05950	1:1804400-1807471	NOTEST	9.46898	0	-1.79769e+308	-1.79769e+308	0.0512352	1	AT1G05950	AT1G05950	1:1804400-1807471	NOTEST	0	0	0	0	1	1	AT1G05950	AT1G05950	1:1804400-1807471	NOTEST	9.46898	0	-1.79769e+308	-1.79769e+308	0.0467462	1	AT1G05950	AT1G05950	1:1804400-1807471	NOTEST	0	0	0	0	1	1
AT1G05960	AT1G05960.2	ARM repeat superfamily protein; FUNCTIONS IN: binding; INVOLVED IN: biological_process unknown; EXPRESSED IN: 24 plant structures; EXPRESSED DURING: 15 growth stages; CONTAINS InterPro DOMAIN/s: Armadillo-type fold (InterPro:IPR016024); BEST Arabidopsis thaliana protein match is: Uncharacterized protein (TAIR:AT2G41830.1); Has 335 Blast hits to 327 proteins in 101 species: Archae - 0; Bacteria - …	protein_coding			AT1G05960	AT1G05960	1:1807972-1815474	NOTEST	4.03369	0	-1.79769e+308	-1.79769e+308	0.0722462	1	AT1G05960	AT1G05960	1:1807972-1815474	OK	10.7063	10.8737	0.0223835	-0.0216307	0.982743	0.9926	AT1G05960	AT1G05960	1:1807972-1815474	OK	4.03369	10.7063	1.40829	-1.24892	0.211696	0.404224	AT1G05960	AT1G05960	1:1807972-1815474	NOTEST	0	10.8737	1.79769e+308	1.79769e+308	0.0407208	1
AT1G05970	AT1G05970.2	RNA-binding (RRM/RBD/RNP motifs) family protein; Has 35333 Blast hits to 34131 proteins in 2444 species: Archae - 798; Bacteria - 22429; Metazoa - 974; Fungi - 991; Plants - 531; Viruses - 0; Other Eukaryotes - 9610 (source: NCBI BLink).	protein_coding			AT1G05970	AT1G05970	1:1816055-1817282	NOTEST	0	0	0	0	1	1	AT1G05970	AT1G05970	1:1816055-1817282	NOTEST	0	0	0	0	1	1	AT1G05970	AT1G05970	1:1816055-1817282	NOTEST	0	0	0	0	1	1	AT1G05970	AT1G05970	1:1816055-1817282	NOTEST	0	0	0	0	1	1
AT1G05980	AT1G05980.1	pre-tRNA; tRNA-Thr (anticodon: TGT)	pre_trna			AT1G05980	AT1G05980	1:1817399-1817471	OK	731.82	0	-1.79769e+308	-1.79769e+308	0.0369321	0.1848	AT1G05980	AT1G05980	1:1817399-1817471	OK	583.901	381.557	-0.613826	0.487208	0.626111	0.763116	AT1G05980	AT1G05980	1:1817399-1817471	OK	731.82	583.901	-0.325764	0.302992	0.761896	0.870114	AT1G05980	AT1G05980	1:1817399-1817471	OK	0	381.557	1.79769e+308	1.79769e+308	0.079377	0.205833
AT1G05990	AT1G05990.1	EF hand calcium-binding protein family; FUNCTIONS IN: calcium ion binding; LOCATED IN: cellular_component unknown; EXPRESSED IN: root hair; CONTAINS InterPro DOMAIN/s: Parvalbumin (InterPro:IPR008080), EF-Hand 1, calcium-binding site (InterPro:IPR018247), EF-HAND 2 (InterPro:IPR018249), EF-hand-like domain (InterPro:IPR011992), Calcium-binding EF-hand (InterPro:IPR002048), EF-hand (InterPro:IPR01…	protein_coding		(RHS1);ROOT HAIR SPECIFIC 1 (RHS1)	AT1G05990	RHS1	1:1818446-1819040	NOTEST	9.04665	0	-1.79769e+308	-1.79769e+308	0.125675	1	AT1G05990	RHS1	1:1818446-1819040	NOTEST	0	9.36567	1.79769e+308	1.79769e+308	0.10565	1	AT1G05990	RHS1	1:1818446-1819040	NOTEST	9.04665	0	-1.79769e+308	-1.79769e+308	0.10565	1	AT1G05990	RHS1	1:1818446-1819040	NOTEST	0	9.36567	1.79769e+308	1.79769e+308	0.125675	1
AT1G06000	AT1G06000.1	encodes a flavonol-7-O-rhamnosyltransferase involved in the formation of rhamnosylated flavonols	protein_coding			AT1G06000	AT1G06000	1:1820307-1821918	NOTEST	11.7964	0	-1.79769e+308	-1.79769e+308	0.057614	1	AT1G06000	AT1G06000	1:1820307-1821918	NOTEST	3.38902	1.65811	-1.03133	0.574773	0.565445	1	AT1G06000	AT1G06000	1:1820307-1821918	NOTEST	11.7964	3.38902	-1.7994	1.34344	0.179129	1	AT1G06000	AT1G06000	1:1820307-1821918	NOTEST	0	1.65811	1.79769e+308	1.79769e+308	0.158655	1
AT1G06002	AT1G06002.1	Potential natural antisense gene, locus overlaps with AT1G06000	other_rna			AT1G06002	AT1G06002	1:1820307-1821918	OK	17.232	17.3069	0.00625193	-0.00518481	0.995863	0.998296	AT1G06002	AT1G06002	1:1820307-1821918	NOTEST	0	1.15749	1.79769e+308	1.79769e+308	0.158655	1	AT1G06002	AT1G06002	1:1820307-1821918	OK	17.232	0	-1.79769e+308	-1.79769e+308	0.048813	0.191652	AT1G06002	AT1G06002	1:1820307-1821918	OK	17.3069	1.15749	-3.90227	2.32171	0.0202484	0.181252
AT1G06010	AT1G06010.1	unknown protein; Has 25 Blast hits to 25 proteins in 9 species: Archae - 0; Bacteria - 0; Metazoa - 0; Fungi - 0; Plants - 25; Viruses - 0; Other Eukaryotes - 0 (source: NCBI BLink).	protein_coding			AT1G06010	AT1G06010	1:1822617-1823997	NOTEST	0	0	0	0	1	1	AT1G06010	AT1G06010	1:1822617-1823997	NOTEST	0	0	0	0	1	1	AT1G06010	AT1G06010	1:1822617-1823997	NOTEST	0	0	0	0	1	1	AT1G06010	AT1G06010	1:1822617-1823997	NOTEST	0	0	0	0	1	1
AT1G06020	AT1G06020.1	pfkB-like carbohydrate kinase family protein; FUNCTIONS IN: kinase activity, ribokinase activity; INVOLVED IN: D-ribose metabolic process, acetate fermentation, sucrose biosynthetic process, sucrose catabolic process, using beta-fructofuranosidase; EXPRESSED IN: central cell, embryo; EXPRESSED DURING: C globular stage; CONTAINS InterPro DOMAIN/s: Carbohydrate/purine kinase (InterPro:IPR011611), R…	protein_coding			AT1G06020	AT1G06020	1:1824547-1826101	NOTEST	0	0	0	0	1	1	AT1G06020	AT1G06020	1:1824547-1826101	NOTEST	0	0	0	0	1	1	AT1G06020	AT1G06020	1:1824547-1826101	NOTEST	0	0	0	0	1	1	AT1G06020	AT1G06020	1:1824547-1826101	NOTEST	0	0	0	0	1	1
AT1G06030	AT1G06030.1	pfkB-like carbohydrate kinase family protein; FUNCTIONS IN: kinase activity, ribokinase activity; INVOLVED IN: D-ribose metabolic process, acetate fermentation, sucrose biosynthetic process, sucrose catabolic process, using beta-fructofuranosidase; EXPRESSED IN: guard cell; CONTAINS InterPro DOMAIN/s: Carbohydrate/purine kinase (InterPro:IPR011611), Ribokinase (InterPro:IPR002139), Carbohydrate/p…	protein_coding			AT1G06030	AT1G06030	1:1826879-1828161	NOTEST	0	0	0	0	1	1	AT1G06030	AT1G06030	1:1826879-1828161	NOTEST	0	0	0	0	1	1	AT1G06030	AT1G06030	1:1826879-1828161	NOTEST	0	0	0	0	1	1	AT1G06030	AT1G06030	1:1826879-1828161	NOTEST	0	0	0	0	1	1
AT1G06040	AT1G06040.1	Encodes salt tolerance protein (STO) which confers salt tolerance to yeast cells. Fully complements calcineurin deficient yeast but does not encode a phosphoprotein phosphatase. Sequence has similarities to CONSTANS. STO co-localizes with COP1 and plays a role in light signaling.	protein_coding	SALT TOLERANCE (STO)	B-BOX DOMAIN PROTEIN 24 (BBX24);SALT TOLERANCE (STO)	AT1G06040	STO	1:1828412-1829890	OK	33.8956	21.9088	-0.629585	0.58386	0.559314	0.728529	AT1G06040	STO	1:1828412-1829890	OK	50.2507	56.1038	0.158954	-0.182028	0.855561	0.923363	AT1G06040	STO	1:1828412-1829890	OK	33.8956	50.2507	0.568047	-0.607605	0.54345	0.722602	AT1G06040	STO	1:1828412-1829890	OK	21.9088	56.1038	1.35659	-1.24795	0.212049	0.379077
AT1G06050	AT1G06050.1	Protein of unknown function (DUF1336); CONTAINS InterPro DOMAIN/s: Protein of unknown function DUF1336 (InterPro:IPR009769); BEST Arabidopsis thaliana protein match is: Protein of unknown function (DUF1336) (TAIR:AT5G10750.1); Has 364 Blast hits to 356 proteins in 29 species: Archae - 0; Bacteria - 0; Metazoa - 1; Fungi - 0; Plants - 307; Viruses - 0; Other Eukaryotes - 56 (source: NCBI BLink).	protein_coding			AT1G06050	AT1G06050	1:1830604-1832555	NOTEST	0.995293	0	-1.79769e+308	-1.79769e+308	0.158655	1	AT1G06050	AT1G06050	1:1830604-1832555	NOTEST	6.54104	2.11746	-1.62718	0.932947	0.350847	1	AT1G06050	AT1G06050	1:1830604-1832555	NOTEST	0.995293	6.54104	2.71633	-1.60008	0.10958	1	AT1G06050	AT1G06050	1:1830604-1832555	NOTEST	0	2.11746	1.79769e+308	1.79769e+308	0.158655	1
AT1G06060	AT1G06060.1	LisH and RanBPM domains containing protein; CONTAINS InterPro DOMAIN/s: Ran binding protein, CRA domain (InterPro:IPR019589), CTLH, C-terminal LisH motif (InterPro:IPR006595), LisH dimerisation motif (InterPro:IPR006594), Ran binding protein-like, CRA domain (InterPro:IPR013144); BEST Arabidopsis thaliana protein match is: SPla/RYanodine receptor (SPRY) domain-containing protein (TAIR:AT1G35470.2…	protein_coding			AT1G06060	AT1G06060	1:1832942-1837648	NOTEST	0	6.56874	1.79769e+308	1.79769e+308	0.0849559	1	AT1G06060	AT1G06060	1:1832942-1837648	OK	30.4914	13.9267	-1.13054	0.940364	0.347031	0.526942	AT1G06060	AT1G06060	1:1832942-1837648	OK	0	30.4914	1.79769e+308	1.79769e+308	0.0130799	0.153153	AT1G06060	AT1G06060	1:1832942-1837648	OK	6.56874	13.9267	1.08417	-0.723021	0.469667	0.639138
AT1G06070	AT1G06070.1	Basic-leucine zipper (bZIP) transcription factor family protein; FUNCTIONS IN: DNA binding, sequence-specific DNA binding transcription factor activity; INVOLVED IN: regulation of transcription, DNA-dependent; LOCATED IN: chloroplast; EXPRESSED IN: 23 plant structures; EXPRESSED DURING: 13 growth stages; CONTAINS InterPro DOMAIN/s: Basic-leucine zipper (bZIP) transcription factor (InterPro:IPR004…	protein_coding			AT1G06070	AT1G06070	1:1832942-1837648	OK	7.06479	7.95924	0.171984	-0.130013	0.896556	0.950952	AT1G06070	AT1G06070	1:1832942-1837648	OK	5.57161	17.8129	1.67675	-1.32502	0.185166	0.350381	AT1G06070	AT1G06070	1:1832942-1837648	NOTEST	7.06479	5.57161	-0.342553	0.267816	0.788841	1	AT1G06070	AT1G06070	1:1832942-1837648	OK	7.95924	17.8129	1.16222	-0.935671	0.349443	0.525333
AT1G06080	AT1G06080.1	homologous to delta 9 acyl-lipid desaturases of cyanobacteria and acyl-CoA desaturases of yeast and mammals. expression down-regulated by cold temperature.	protein_coding	DELTA 9 DESATURASE 1 (ADS1)	DELTA 9 DESATURASE 1 (ADS1)	AT1G06080	ADS1	1:1843567-1846302	OK	15.8831	25.9967	0.710837	-0.603739	0.546017	0.716234	AT1G06080	ADS1	1:1843567-1846302	OK	59.4133	4.62706	-3.68262	2.73357	0.00626512	0.0995262	AT1G06080	ADS1	1:1843567-1846302	OK	15.8831	59.4133	1.90329	-1.84421	0.0651523	0.206539	AT1G06080	ADS1	1:1843567-1846302	OK	25.9967	4.62706	-2.49016	1.64277	0.10043	0.230143
AT1G06090	AT1G06090.1	Fatty acid desaturase family protein; FUNCTIONS IN: oxidoreductase activity, oxidoreductase activity, acting on paired donors, with oxidation of a pair of donors resulting in the reduction of molecular oxygen to two molecules of water; INVOLVED IN: oxidation reduction, lipid metabolic process; LOCATED IN: cellular_component unknown; CONTAINS InterPro DOMAIN/s: Fatty acid desaturase, type 1, core …	protein_coding			AT1G06090	AT1G06090	1:1847882-1849693	NOTEST	2.53095	0	-1.79769e+308	-1.79769e+308	0.158655	1	AT1G06090	AT1G06090	1:1847882-1849693	NOTEST	4.99027	0	-1.79769e+308	-1.79769e+308	0.0881482	1	AT1G06090	AT1G06090	1:1847882-1849693	NOTEST	2.53095	4.99027	0.979441	-0.557227	0.577372	1	AT1G06090	AT1G06090	1:1847882-1849693	NOTEST	0	0	0	0	1	1
AT1G06100	AT1G06100.1	Fatty acid desaturase family protein; FUNCTIONS IN: oxidoreductase activity, oxidoreductase activity, acting on paired donors, with oxidation of a pair of donors resulting in the reduction of molecular oxygen to two molecules of water; INVOLVED IN: oxidation reduction, lipid metabolic process; EXPRESSED IN: 17 plant structures; EXPRESSED DURING: 11 growth stages; CONTAINS InterPro DOMAIN/s: Fatty…	protein_coding			AT1G06100	AT1G06100	1:1851529-1853019	NOTEST	1.55986	0	-1.79769e+308	-1.79769e+308	0.158655	1	AT1G06100	AT1G06100	1:1851529-1853019	NOTEST	0	0	0	0	1	1	AT1G06100	AT1G06100	1:1851529-1853019	NOTEST	1.55986	0	-1.79769e+308	-1.79769e+308	0.158655	1	AT1G06100	AT1G06100	1:1851529-1853019	NOTEST	0	0	0	0	1	1
AT1G06110	AT1G06110.1	SKP1/ASK-interacting protein 16 (SKIP16); CONTAINS InterPro DOMAIN/s: ApaG (InterPro:IPR007474); Has 2063 Blast hits to 2061 proteins in 779 species: Archae - 0; Bacteria - 1378; Metazoa - 194; Fungi - 63; Plants - 89; Viruses - 0; Other Eukaryotes - 339 (source: NCBI BLink).	protein_coding	SKP1/ASK-INTERACTING PROTEIN 16 (SKIP16)	SKP1/ASK-INTERACTING PROTEIN 16 (SKIP16)	AT1G06110	SKIP16	1:1853076-1855031	NOTEST	1.75079	0	-1.79769e+308	-1.79769e+308	0.158655	1	AT1G06110	SKIP16	1:1853076-1855031	OK	14.4101	17.2553	0.259962	-0.217365	0.827924	0.907166	AT1G06110	SKIP16	1:1853076-1855031	OK	1.75079	14.4101	3.04101	-1.8793	0.0602034	0.202223	AT1G06110	SKIP16	1:1853076-1855031	OK	0	17.2553	1.79769e+308	1.79769e+308	0.0547895	0.191049
AT1G06120	AT1G06120.1	Fatty acid desaturase family protein; FUNCTIONS IN: oxidoreductase activity, oxidoreductase activity, acting on paired donors, with oxidation of a pair of donors resulting in the reduction of molecular oxygen to two molecules of water; INVOLVED IN: oxidation reduction, lipid metabolic process; CONTAINS InterPro DOMAIN/s: Fatty acid desaturase, type 1, core (InterPro:IPR015876), Fatty acid desatur…	protein_coding			AT1G06120	AT1G06120	1:1855942-1857718	NOTEST	0	0	0	0	1	1	AT1G06120	AT1G06120	1:1855942-1857718	NOTEST	0	0	0	0	1	1	AT1G06120	AT1G06120	1:1855942-1857718	NOTEST	0	0	0	0	1	1	AT1G06120	AT1G06120	1:1855942-1857718	NOTEST	0	0	0	0	1	1
AT1G06130	AT1G06130.1	glyoxalase 2-4 (GLX2-4); FUNCTIONS IN: hydrolase activity, zinc ion binding, hydroxyacylglutathione hydrolase activity; INVOLVED IN: methylglyoxal catabolic process to D-lactate; LOCATED IN: chloroplast; EXPRESSED IN: 24 plant structures; EXPRESSED DURING: 13 growth stages; CONTAINS InterPro DOMAIN/s: Beta-lactamase-like (InterPro:IPR001279), Hydroxyacylglutathione hydrolase (InterPro:IPR017782);…	protein_coding	GLYOXALASE 2-4 (GLX2-4)	GLYOXALASE 2-4 (GLX2-4)	AT1G06130	GLX2-4	1:1857766-1860730	NOTEST	4.08245	6.89517	0.756149	-0.442347	0.658238	1	AT1G06130	GLX2-4	1:1857766-1860730	OK	3.10643	23.685	2.93064	-2.04396	0.0409574	0.19015	AT1G06130	GLX2-4	1:1857766-1860730	NOTEST	4.08245	3.10643	-0.394178	0.230952	0.817352	1	AT1G06130	GLX2-4	1:1857766-1860730	OK	6.89517	23.685	1.78032	-1.31254	0.189337	0.34893
AT1G06135	AT1G06135.1	unknown protein; FUNCTIONS IN: molecular_function unknown; INVOLVED IN: biological_process unknown; LOCATED IN: endomembrane system; BEST Arabidopsis thaliana protein match is: unknown protein (TAIR:AT2G31345.1); Has 35333 Blast hits to 34131 proteins in 2444 species: Archae - 798; Bacteria - 22429; Metazoa - 974; Fungi - 991; Plants - 531; Viruses - 0; Other Eukaryotes - 9610 (source: NCBI BLink…	protein_coding			AT1G06135	AT1G06135	1:1862196-1862742	NOTEST	0	0	0	0	1	1	AT1G06135	AT1G06135	1:1862196-1862742	NOTEST	0	0	0	0	1	1	AT1G06135	AT1G06135	1:1862196-1862742	NOTEST	0	0	0	0	1	1	AT1G06135	AT1G06135	1:1862196-1862742	NOTEST	0	0	0	0	1	1
AT1G06137	AT1G06137.1	unknown protein; FUNCTIONS IN: molecular_function unknown; INVOLVED IN: biological_process unknown; LOCATED IN: endomembrane system; BEST Arabidopsis thaliana protein match is: unknown protein (TAIR:AT1G06135.1); Has 30201 Blast hits to 17322 proteins in 780 species: Archae - 12; Bacteria - 1396; Metazoa - 17338; Fungi - 3422; Plants - 5037; Viruses - 0; Other Eukaryotes - 2996 (source: NCBI BLin…	protein_coding			AT1G06137	AT1G06137	1:1863543-1863750	NOTEST	0	0	0	0	1	1	AT1G06137	AT1G06137	1:1863543-1863750	NOTEST	0	0	0	0	1	1	AT1G06137	AT1G06137	1:1863543-1863750	NOTEST	0	0	0	0	1	1	AT1G06137	AT1G06137	1:1863543-1863750	NOTEST	0	0	0	0	1	1
AT1G06140	AT1G06140.1	Encodes MEF3 (mitochondrial editing factor 3), a PPR (pentatricopeptide repeat) protein of the E domain subclass. Functions in mitochondrial RNA editing.	protein_coding	MITOCHONDRIAL EDITING FACTOR 3 (MEF3)	MITOCHONDRIAL EDITING FACTOR 3 (MEF3)	AT1G06140	AT1G06140	1:1864795-1866472	NOTEST	0	0	0	0	1	1	AT1G06140	AT1G06140	1:1864795-1866472	NOTEST	3.65523	0	-1.79769e+308	-1.79769e+308	0.0824574	1	AT1G06140	AT1G06140	1:1864795-1866472	NOTEST	0	3.65523	1.79769e+308	1.79769e+308	0.0694912	1	AT1G06140	AT1G06140	1:1864795-1866472	NOTEST	0	0	0	0	1	1
AT1G06148	AT1G06148.2	Unknown gene	protein_coding			AT1G06148	AT1G06148	1:1874884-1877528	NOTEST	0	0	0	0	1	1	AT1G06148	AT1G06148	1:1874884-1877528	NOTEST	0	0	0	0	1	1	AT1G06148	AT1G06148	1:1874884-1877528	NOTEST	0	0	0	0	1	1	AT1G06148	AT1G06148	1:1874884-1877528	NOTEST	0	0	0	0	1	1
AT1G05410	AT1G05410.1	Protein of unknown function (DUF1423); CONTAINS InterPro DOMAIN/s: Protein of unknown function DUF1423, plant (InterPro:IPR004082); BEST Arabidopsis thaliana protein match is: unknown protein (TAIR:AT4G14840.1); Has 192 Blast hits to 189 proteins in 31 species: Archae - 0; Bacteria - 0; Metazoa - 2; Fungi - 10; Plants - 173; Viruses - 0; Other Eukaryotes - 7 (source: NCBI BLink).	protein_coding			AT1G05410	AT1G05410	1:1584072-1587778	NOTEST	0	0	0	0	1	1	AT1G05410	AT1G05410	1:1584072-1587778	OK	63.795	0.01	-12.6392	-1.79769e+308	0.000145799	0.044051	AT1G05410	AT1G05410	1:1584072-1587778	OK	0.01	63.795	12.6392	1.79769e+308	0.000485586	0.0592401	AT1G05410	AT1G05410	1:1584072-1587778	NOTEST	0	0	0	0	1	1
AT1G06160	AT1G06160.1	encodes a member of the ERF (ethylene response factor) subfamily B-3 of ERF/AP2 transcription factor family. The protein contains one AP2 domain. There are 18 members in this subfamily including ATERF-1, ATERF-2, AND ATERF-5.	protein_coding	OCTADECANOID-RESPONSIVE ARABIDOPSIS AP2/ERF 59 (ORA59)	OCTADECANOID-RESPONSIVE ARABIDOPSIS AP2/ERF 59 (ORA59)	AT1G06160	ORA59	1:1883003-1883934	NOTEST	11.3091	0	-1.79769e+308	-1.79769e+308	0.0912112	1	AT1G06160	ORA59	1:1883003-1883934	NOTEST	0	12.9052	1.79769e+308	1.79769e+308	0.0824574	1	AT1G06160	ORA59	1:1883003-1883934	NOTEST	11.3091	0	-1.79769e+308	-1.79769e+308	0.0753814	1	AT1G06160	ORA59	1:1883003-1883934	NOTEST	0	12.9052	1.79769e+308	1.79769e+308	0.092258	1
AT1G06170	AT1G06170.1	basic helix-loop-helix (bHLH) DNA-binding superfamily protein; FUNCTIONS IN: DNA binding, sequence-specific DNA binding transcription factor activity; INVOLVED IN: regulation of transcription; LOCATED IN: nucleus; EXPRESSED IN: 6 plant structures; EXPRESSED DURING: 4 anthesis, petal differentiation and expansion stage, E expanded cotyledon stage, D bilateral stage; CONTAINS InterPro DOMAIN/s: Hel…	protein_coding			AT1G06170	AT1G06170	1:1884980-1886897	NOTEST	0	0	0	0	1	1	AT1G06170	AT1G06170	1:1884980-1886897	NOTEST	0	0	0	0	1	1	AT1G06170	AT1G06170	1:1884980-1886897	NOTEST	0	0	0	0	1	1	AT1G06170	AT1G06170	1:1884980-1886897	NOTEST	0	0	0	0	1	1
AT1G06180	AT1G06180.1	member of MYB3R- and R2R3- type MYB- encoding genes	protein_coding	MYB DOMAIN PROTEIN 13 (MYB13)	MYB DOMAIN PROTEIN 13 (ATMYB13);MYB DOMAIN PROTEIN 13 (MYB13); (ATMYBLFGN)	AT1G06180	ATMYB13	1:1889407-1891158	NOTEST	9.63695	0	-1.79769e+308	-1.79769e+308	0.100621	1	AT1G06180	ATMYB13	1:1889407-1891158	OK	7.29101	2.92499	-1.31769	0.748849	0.453948	0.627275	AT1G06180	ATMYB13	1:1889407-1891158	OK	9.63695	7.29101	-0.402458	0.285894	0.77496	0.877782	AT1G06180	ATMYB13	1:1889407-1891158	NOTEST	0	2.92499	1.79769e+308	1.79769e+308	0.158655	1
AT1G06190	AT1G06190.1	Encodes a novel ribonucleic acid-binding protein that interacts with the endonuclease RNase E and supports its function in processing plastid ribonucleic acids.	protein_coding	RHO-N 1 (RHON1)	RHO-N 1 (RHON1)	AT1G06190	AT1G06190	1:1892272-1894148	OK	25.2893	2.8639	-3.14248	2.13964	0.0323838	0.1848	AT1G06190	AT1G06190	1:1892272-1894148	OK	54.3554	28.6161	-0.925597	1.19262	0.233018	0.407229	AT1G06190	AT1G06190	1:1892272-1894148	OK	25.2893	54.3554	1.10389	-1.2509	0.21097	0.403332	AT1G06190	AT1G06190	1:1892272-1894148	OK	2.8639	28.6161	3.32077	-2.35843	0.0183522	0.177234
AT1G06200	AT1G06200.1	Peptidase S24/S26A/S26B/S26C family protein; CONTAINS InterPro DOMAIN/s: Peptidase S24/S26A/S26B/S26C, beta-ribbon domain (InterPro:IPR011056), Peptidase S24/S26A/S26B/S26C (InterPro:IPR015927); BEST Arabidopsis thaliana protein match is: Peptidase S24/S26A/S26B/S26C family protein (TAIR:AT2G31140.1); Has 259 Blast hits to 259 proteins in 81 species: Archae - 0; Bacteria - 8; Metazoa - 68; Fungi …	protein_coding			AT1G06200	AT1G06200	1:1894335-1896935	OK	0	11.5566	1.79769e+308	1.79769e+308	0.057614	0.194635	AT1G06200	AT1G06200	1:1894335-1896935	OK	7.1302	7.98267	0.162929	-0.107741	0.914201	0.956955	AT1G06200	AT1G06200	1:1894335-1896935	OK	0	7.1302	1.79769e+308	1.79769e+308	0.0617426	0.202223	AT1G06200	AT1G06200	1:1894335-1896935	OK	11.5566	7.98267	-0.533771	0.345231	0.72992	0.838325
AT1G06210	AT1G06210.1	ENTH/VHS/GAT family protein; FUNCTIONS IN: protein transporter activity; INVOLVED IN: intracellular protein transport, intra-Golgi vesicle-mediated transport; LOCATED IN: Golgi stack, intracellular; EXPRESSED IN: 23 plant structures; EXPRESSED DURING: 13 growth stages; CONTAINS InterPro DOMAIN/s: VHS (InterPro:IPR002014), GAT (InterPro:IPR004152), ENTH/VHS (InterPro:IPR008942); BEST Arabidopsis t…	protein_coding			AT1G06210	AT1G06210	1:1897202-1899208	NOTEST	4.12624	0	-1.79769e+308	-1.79769e+308	0.126865	1	AT1G06210	AT1G06210	1:1897202-1899208	OK	22.1422	12.2474	-0.854324	0.743957	0.456902	0.62892	AT1G06210	AT1G06210	1:1897202-1899208	OK	4.12624	22.1422	2.4239	-1.81384	0.0697024	0.211251	AT1G06210	AT1G06210	1:1897202-1899208	NOTEST	0	12.2474	1.79769e+308	1.79769e+308	0.0648572	1
AT1G06220	AT1G06220.2	Encodes a protein with similarity to splicing factor Snu114. Snu114 is thought to be involved in activation of the splicosome. Loss of GFA1 function results in reduced female fertility. Approximately 50% of ovules abort due to defects in the female gametophyte. In mutant gametophytes antipodal cells express egg cell markers suggesting a defect in specification of cell fate.GFA1 is also required t…	protein_coding	MATERNAL EFFECT EMBRYO ARREST 5 (MEE5)	MATERNAL EFFECT EMBRYO ARREST 5 (MEE5)	AT1G06220	MEE5	1:1899963-1904873	NOTEST	7.70995	2.75466	-1.48485	1.17255	0.240977	1	AT1G06220	MEE5	1:1899963-1904873	OK	14.4006	13.6208	-0.0803208	0.0852393	0.932071	0.966959	AT1G06220	MEE5	1:1899963-1904873	OK	7.70995	14.4006	0.901337	-0.904378	0.365795	0.563687	AT1G06220	MEE5	1:1899963-1904873	NOTEST	2.75466	13.6208	2.30587	-1.80148	0.0716276	1
AT1G06225	AT1G06225.1	Member of a large family of putative ligands homologous to the Clavata3 gene. Consists of a single exon.	protein_coding	CLAVATA3/ESR-RELATED 3 (CLE3)	CLAVATA3/ESR-RELATED 3 (CLE3)	AT1G06225	CLE3	1:1905974-1906226	NOTEST	0	0	0	0	1	1	AT1G06225	CLE3	1:1905974-1906226	NOTEST	0	0	0	0	1	1	AT1G06225	CLE3	1:1905974-1906226	NOTEST	0	0	0	0	1	1	AT1G06225	CLE3	1:1905974-1906226	NOTEST	0	0	0	0	1	1
AT1G06230	AT1G06230.1	This gene is predicted to encode a bromodomain-containing protein. Plant lines expressing RNAi constructs targeted against GTE4 show some resistance to agrobacterium-mediated root transformation.	protein_coding	GLOBAL TRANSCRIPTION FACTOR GROUP E4 (GTE4)	GLOBAL TRANSCRIPTION FACTOR GROUP E4 (GTE4)	AT1G06230	GTE4	1:1906962-1910848	NOTEST	7.05919	2.16236	-1.70689	1.26207	0.206925	1	AT1G06230	GTE4	1:1906962-1910848	OK	8.80831	6.76422	-0.380942	0.328632	0.742434	0.849483	AT1G06230	GTE4	1:1906962-1910848	OK	7.05919	8.80831	0.319363	-0.29878	0.765108	0.87204	AT1G06230	GTE4	1:1906962-1910848	NOTEST	2.16236	6.76422	1.64531	-1.14688	0.251429	1
AT1G06240	AT1G06240.1	Protein of unknown function DUF455; CONTAINS InterPro DOMAIN/s: Protein of unknown function DUF455 (InterPro:IPR007402); BEST Arabidopsis thaliana protein match is: Protein of unknown function DUF455 (TAIR:AT5G04520.1); Has 954 Blast hits to 954 proteins in 412 species: Archae - 0; Bacteria - 697; Metazoa - 13; Fungi - 46; Plants - 75; Viruses - 0; Other Eukaryotes - 123 (source: NCBI BLink).	protein_coding			AT1G06240	AT1G06240	1:1911121-1913205	OK	30.5279	0	-1.79769e+308	-1.79769e+308	0.0285723	0.1848	AT1G06240	AT1G06240	1:1911121-1913205	NOTEST	0	4.87019	1.79769e+308	1.79769e+308	0.10565	1	AT1G06240	AT1G06240	1:1911121-1913205	OK	30.5279	0	-1.79769e+308	-1.79769e+308	0.0253086	0.177711	AT1G06240	AT1G06240	1:1911121-1913205	NOTEST	0	4.87019	1.79769e+308	1.79769e+308	0.125675	1
AT1G06250	AT1G06250.1	alpha/beta-Hydrolases superfamily protein; FUNCTIONS IN: triglyceride lipase activity; INVOLVED IN: lipid metabolic process; LOCATED IN: cellular_component unknown; EXPRESSED IN: 10 plant structures; EXPRESSED DURING: 4 anthesis, F mature embryo stage, petal differentiation and expansion stage, E expanded cotyledon stage; CONTAINS InterPro DOMAIN/s: Lipase, class 3 (InterPro:IPR002921); BEST Arab…	protein_coding			AT1G06250	AT1G06250	1:1913255-1917661	LOWDATA	0	0	2.34304e-310	0	1	1	AT1G06250	AT1G06250	1:1913255-1917661	LOWDATA	0	0	2.35611e-310	0	1	1	AT1G06250	AT1G06250	1:1913255-1917661	LOWDATA	0	0	2.37091e-310	0	1	1	AT1G06250	AT1G06250	1:1913255-1917661	LOWDATA	0	0	2.36732e-310	0	1	1
AT1G06260	AT1G06260.1	Cysteine proteinases superfamily protein; FUNCTIONS IN: cysteine-type peptidase activity, cysteine-type endopeptidase activity; INVOLVED IN: proteolysis; LOCATED IN: endomembrane system; EXPRESSED IN: petal, leaf whorl, sepal, flower; EXPRESSED DURING: 4 anthesis, petal differentiation and expansion stage; CONTAINS InterPro DOMAIN/s: Peptidase C1A, papain (InterPro:IPR013128), Proteinase inhibito…	protein_coding			AT1G06260	AT1G06260	1:1913255-1917661	NOTEST	0	0	0	0	1	1	AT1G06260	AT1G06260	1:1913255-1917661	NOTEST	0	0	0	0	1	1	AT1G06260	AT1G06260	1:1913255-1917661	NOTEST	0	0	0	0	1	1	AT1G06260	AT1G06260	1:1913255-1917661	NOTEST	0	0	0	0	1	1
AT1G06265	AT1G06265.1	Potential natural antisense gene, locus overlaps with AT1G06260	other_rna			AT1G06265	AT1G06265	1:1913255-1917661	NOTEST	0	0	0	0	1	1	AT1G06265	AT1G06265	1:1913255-1917661	NOTEST	0	0	0	0	1	1	AT1G06265	AT1G06265	1:1913255-1917661	NOTEST	0	0	0	0	1	1	AT1G06265	AT1G06265	1:1913255-1917661	NOTEST	0	0	0	0	1	1
[truncated: 33,027 more rows]

## Sheet: CuffDiff outpout
Description of the CuffDiff output columns
Column name	Example	Description
Tested id	XLOC_000001	A unique identifier describing the transcipt, gene, primary transcript, or CDS being tested
gene	Lypla1	The gene_name(s) or gene_id(s) being tested
[truncated: 8 more rows]
